# Supplementary material for: (E)-1-(2,5-Dimethyl-3-thien­yl)-3-(2,4,5-trimeth­oxy­phen­yl)prop-2-en-1-one
Source: Acta Crystallogr Sect E Struct Rep Online. 2010 Jul 24;66(Pt 8):o2099. doi: 10.1107/S1600536810028709 (PMC3007317; doi:10.1107/S1600536810028709)
Supplement: Supplementary file 2 [file e-66-o2099-Isup2.hkl]

#
# h,k,l, Fc-squared, Fo-squared, sigma(Fo-squared) and status flag
#
data_I
_shelx_title ' ASR8_0m in I4(1)/a'
_shelx_refln_list_code          4
_shelx_F_calc_maximum      303.10
_exptl_crystal_F_000      2816.00
_reflns_d_resolution_high  0.8335
 
loop_
 _symmetry_equiv_pos_as_xyz
 'x, y, z'
 '-y+1/4, x+3/4, z+3/4'
 'y+1/4, -x+1/4, z+1/4'
 '-x, -y+1/2, z'
 'x+1/2, y+1/2, z+1/2'
 '-y+3/4, x+5/4, z+5/4'
 'y+3/4, -x+3/4, z+3/4'
 '-x+1/2, -y+1, z+1/2'
 '-x, -y, -z'
 'y-1/4, -x-3/4, -z-3/4'
 '-y-1/4, x-1/4, -z-1/4'
 'x, y-1/2, -z'
 '-x+1/2, -y+1/2, -z+1/2'
 'y+1/4, -x-1/4, -z-1/4'
 '-y+1/4, x+1/4, -z+1/4'
 'x+1/2, y, -z+1/2'
 
_cell_length_a    19.5263
_cell_length_b    19.5263
_cell_length_c    17.9952
_cell_angle_alpha  90.000
_cell_angle_beta   90.000
_cell_angle_gamma  90.000
 
_shelx_F_squared_multiplier     1.000
 
loop_
 _refln_index_h
 _refln_index_k
 _refln_index_l
 _refln_F_squared_calc
 _refln_F_squared_meas
 _refln_F_squared_sigma
 _refln_observed_status
   0   2   0    15853.10    14777.98    273.97 o
   2   2   0    30534.15    29639.57    314.70 o
  -2   4   0    55738.18    56438.83    516.35 o
   0   4   0    12951.09    11979.26    109.36 o
   2   4   0     2778.48     2819.69     60.71 o
  -4   6   0    47246.10    45942.40    604.74 o
  -2   6   0    22563.12    23392.73    222.32 o
   0   6   0    42041.94    43599.48    403.75 o
   2   6   0    18851.38    21079.29    254.57 o
   4   6   0      477.07      462.74     33.73 o
   6   6   0     7919.44     7868.33    124.65 o
  -6   8   0    32861.50    34032.32    410.69 o
  -4   8   0    24509.94    23282.27    287.50 o
  -2   8   0     6407.82     6115.01     79.10 o
   0   8   0    38616.97    38286.61    414.63 o
   2   8   0     5118.94     5314.42     86.34 o
   4   8   0     1259.23     1145.28     47.21 o
   6   8   0     5580.92     6476.83    446.57 o
   8   8   0    42796.59    42341.21    660.71 o
  -8  10   0     3501.64     3772.08     82.31 o
  -6  10   0       28.45      -16.83     18.08 o
  -4  10   0    20017.88    21819.32    276.12 o
  -2  10   0    37699.25    40278.50    407.03 o
   0  10   0     3443.01     3299.54     53.15 o
   2  10   0     4457.16     4580.82     86.95 o
   4  10   0    17325.41    17397.28    247.97 o
   6  10   0    13413.36    13525.10    232.41 o
   8  10   0       40.04       45.92     21.81 o
  10  10   0     5888.02     5511.51    160.02 o
 -10  12   0      293.64      290.89     55.13 o
  -8  12   0     5041.71     4801.65    100.92 o
  -6  12   0      447.08      380.25     37.75 o
  -4  12   0     1431.28     1449.59     43.60 o
  -2  12   0     5819.63     5543.76     72.97 o
   0  12   0     6563.13     6291.24     88.72 o
   2  12   0     2366.72     2232.66     88.61 o
   4  12   0     1763.10     1732.15     70.82 o
   6  12   0     1715.63     1459.74     44.67 o
   8  12   0       92.72       87.00     16.94 o
  10  12   0        4.49      -28.26     31.11 o
  12  12   0     7030.60     6802.41    140.85 o
 -12  14   0     2107.67     1854.60    106.68 o
 -10  14   0        3.36       41.69     30.38 o
  -8  14   0     1480.84     1543.99     76.83 o
  -6  14   0       73.98       98.71     34.65 o
  -4  14   0      129.57       92.47     18.45 o
  -2  14   0       28.45       36.69     11.78 o
   0  14   0     3436.17     3568.40     68.38 o
   2  14   0    21084.08    22325.68    529.68 o
   4  14   0      589.62      518.26     44.13 o
   6  14   0      427.24      497.14     26.95 o
   8  14   0      215.49      234.30     25.68 o
  10  14   0      673.78      624.10     54.90 o
  12  14   0      159.52       89.04     45.91 o
  14  14   0      913.51      825.59     82.87 o
 -14  16   0       65.30       78.89     58.37 o
 -12  16   0     1079.40     1186.59     97.21 o
 -10  16   0     1198.53      946.26     67.87 o
  -8  16   0      254.44      219.11     39.21 o
  -6  16   0      112.44       94.24     22.16 o
  -4  16   0      392.26      367.54     28.01 o
  -2  16   0     3267.08     3219.44     63.88 o
   0  16   0      650.97      672.24     31.17 o
   2  16   0       10.07      -27.70     20.03 o
   4  16   0       18.68       21.97     27.41 o
   6  16   0      432.74      507.37     45.84 o
   8  16   0     1182.95     1232.69     60.81 o
  10  16   0       22.65      -35.96     39.35 o
  12  16   0      138.48      149.87     36.99 o
  14  16   0       12.35      -11.38     41.02 o
  16  16   0      497.42      287.87     68.10 o
 -14  18   0        9.85       19.32     53.67 o
 -12  18   0      141.68      278.86     65.32 o
 -10  18   0      108.44       50.90     45.87 o
  -8  18   0        3.79      -14.20     24.98 o
  -6  18   0      235.57      304.00     31.88 o
  -4  18   0       91.64       99.82     24.30 o
  -2  18   0       59.39       59.95     14.65 o
   0  18   0       47.41       77.42     26.48 o
   2  18   0        5.50       44.08     25.39 o
   4  18   0       73.50       94.45     29.46 o
   6  18   0     2150.92     2222.73     76.72 o
   8  18   0      163.88      134.48     32.32 o
  10  18   0      101.77      114.31     31.36 o
  12  18   0       23.28       96.84     55.13 o
  14  18   0        0.09       -8.04     49.38 o
 -12  20   0      135.85       91.89     41.56 o
 -10  20   0      211.53      322.29     42.10 o
  -8  20   0       99.36      111.33     41.99 o
  -6  20   0     1429.10     1310.63     70.16 o
  -4  20   0      322.49      288.26     53.22 o
  -2  20   0       51.24       42.87     35.97 o
   0  20   0      398.02      375.38     41.41 o
   2  20   0        1.17      -30.96     26.53 o
   4  20   0       35.45        6.08     31.43 o
   6  20   0       26.99       25.27     28.61 o
   8  20   0        8.19       58.80     38.48 o
  10  20   0       86.83       30.94     38.39 o
  12  20   0       78.63       63.52     44.07 o
  -8  22   0        0.93       72.73     44.44 o
  -6  22   0        7.11        6.96     39.06 o
  -4  22   0        3.59      -51.79     34.52 o
  -2  22   0       33.36       68.78     40.71 o
   0  22   0       19.26      -10.66     36.34 o
   2  22   0       26.97       39.53     37.47 o
   4  22   0       35.70        9.19     38.48 o
   6  22   0       47.50       52.08     40.95 o
   8  22   0       17.21       22.29     40.14 o
  -1   2   1     3798.06     3727.98     24.64 o
   1   2   1      461.48      367.38      5.88 o
  -2   3   1     1789.63     1796.69     17.30 o
   0   3   1    19875.05    20087.44    128.24 o
   2   3   1    60619.30    63214.91    515.21 o
  -1   4   1    32697.42    32178.80    198.45 o
   1   4   1     1630.29     1714.19     18.38 o
   3   4   1    76355.70    74747.98    582.39 o
  -4   5   1    11157.21    11649.00    105.59 o
  -2   5   1    74147.08    71865.69    479.64 o
   0   5   1    15011.06    15078.34     99.91 o
   2   5   1    27792.56    27098.24    217.53 o
   4   5   1    26383.45    26625.23    252.95 o
  -5   6   1     1096.52      944.91     22.44 o
  -3   6   1     8869.76     8800.36     72.03 o
  -1   6   1     8578.91     7817.46     62.14 o
   1   6   1     2822.86     2269.60     23.61 o
   3   6   1     5109.58     5374.33     65.35 o
   5   6   1     1016.88     1157.88     41.92 o
  -6   7   1    12868.64    13491.53    140.43 o
  -4   7   1     8873.64     9250.77     87.72 o
  -2   7   1     2452.32     2443.07     26.76 o
   0   7   1    10055.21    10779.74     89.67 o
   2   7   1     4104.49     3621.71     50.78 o
   4   7   1     3340.14     3198.18     51.45 o
   6   7   1     9945.30     9729.05    114.07 o
  -7   8   1    72284.15    71357.26    663.65 o
  -5   8   1     5872.34     5854.34     62.53 o
  -3   8   1       67.01      108.75      9.72 o
  -1   8   1       10.12       12.64      6.25 o
   1   8   1     1066.94     1175.82     19.34 o
   3   8   1      777.89      858.49     22.02 o
   5   8   1    17881.32    19656.00    225.89 o
   7   8   1    14787.40    14806.01    179.56 o
  -8   9   1      930.77     1259.54     47.79 o
  -6   9   1    16284.70    15143.22    148.72 o
  -4   9   1      321.48      543.58     18.70 o
  -2   9   1     4775.90     4692.21     47.31 o
   0   9   1     1503.03     1519.73     22.76 o
   2   9   1     7506.11     7020.96     75.70 o
   4   9   1     2930.42     3075.23     45.32 o
   6   9   1      425.39      394.76     27.46 o
   8   9   1     4264.92     3905.92     67.47 o
  -9  10   1     6129.73     5830.02     76.46 o
  -7  10   1      694.67      690.36     20.44 o
  -5  10   1        7.39       -4.77     12.04 o
  -3  10   1     1053.01     1049.83     24.29 o
  -1  10   1    11086.49    10755.01     93.71 o
   1  10   1     3904.20     3912.24     47.31 o
   3  10   1      908.58     1331.44     27.16 o
   5  10   1      625.89      426.23     18.37 o
   7  10   1        7.78      -15.63     11.02 o
   9  10   1     1444.02     1577.58     54.07 o
 -10  11   1      535.24      679.49     34.17 o
  -8  11   1     1754.92     1655.69     39.22 o
  -6  11   1      396.58      332.49     18.50 o
  -4  11   1     1149.95     1143.94     25.13 o
  -2  11   1      880.45      814.07     21.07 o
   0  11   1     1568.50     1503.61     25.24 o
   2  11   1     1061.33      810.83     29.77 o
   4  11   1     5348.12     5262.68     73.91 o
   6  11   1      598.43      636.52     22.56 o
   8  11   1      549.82      491.25     25.04 o
  10  11   1      357.70      340.45     28.81 o
 -11  12   1     3292.46     3180.47     88.74 o
  -9  12   1       59.95       50.63     17.71 o
  -7  12   1      551.43      529.66     35.41 o
  -5  12   1     2203.23     2085.53     38.86 o
  -3  12   1     5188.44     5545.23     63.28 o
  -1  12   1     1355.49     1210.80     23.17 o
   1  12   1     3617.61     4014.03     54.32 o
   3  12   1     1867.69     1955.28     35.15 o
   5  12   1     1030.92     1099.53     39.63 o
   7  12   1      146.47      135.84     13.39 o
   9  12   1       46.32       51.00     17.22 o
  11  12   1      894.62      847.76     59.38 o
 -12  13   1      511.67      460.05     59.76 o
 -10  13   1     2996.89     3087.30    131.03 o
  -8  13   1     2470.35     2360.23     52.90 o
  -6  13   1        3.90      -13.55     12.72 o
  -4  13   1      176.79      164.36     14.37 o
  -2  13   1      966.56      928.89     24.04 o
   0  13   1      601.96      715.98     22.97 o
   2  13   1       44.31       35.16     13.74 o
   4  13   1        5.57      -10.37     10.61 o
   6  13   1      623.09      654.37     26.60 o
   8  13   1      301.51      311.81     18.53 o
  10  13   1      106.41      163.71     25.76 o
  12  13   1       96.35       69.56     30.57 o
 -13  14   1      196.22      183.35     37.28 o
 -11  14   1       43.99      131.83     28.45 o
  -9  14   1      455.07      407.38     40.61 o
  -7  14   1      114.07       83.76     21.90 o
  -5  14   1      119.12       56.84     13.35 o
  -3  14   1       12.53       17.99      8.98 o
  -1  14   1      202.54      232.33     13.85 o
   1  14   1     2214.77     2472.19     54.15 o
   3  14   1     1425.57     1415.22     38.34 o
   5  14   1        0.13      -17.56     11.71 o
   7  14   1       13.19       20.45     10.91 o
   9  14   1      800.45      938.45     56.75 o
  11  14   1      244.51      221.10     29.74 o
  13  14   1      504.80      428.64     38.62 o
 -14  15   1      135.35       70.42     34.76 o
 -12  15   1      118.72      134.15     37.71 o
 -10  15   1      272.23      239.27     28.85 o
  -8  15   1      420.61      459.27     36.01 o
  -6  15   1      487.08      481.61     26.85 o
  -4  15   1        4.26      -16.28     11.65 o
  -2  15   1     1108.51     1034.85     22.16 o
   0  15   1      166.12      161.97     16.08 o
   2  15   1      191.34      174.50     19.21 o
   4  15   1       20.76       20.52     14.80 o
   6  15   1      101.69      100.45     14.74 o
   8  15   1      233.53      250.67     24.19 o
  10  15   1       69.97       33.47     20.22 o
  12  15   1       59.12      121.86     28.79 o
  14  15   1       69.04      119.28     45.73 o
 -15  16   1      341.93      310.19     45.97 o
 -13  16   1      208.56      201.30     40.22 o
 -11  16   1       14.64       31.87     31.37 o
  -9  16   1      163.44       85.11     28.93 o
  -7  16   1       40.85       15.68     18.62 o
  -5  16   1       46.61       51.22     14.45 o
  -3  16   1       59.86       55.56     13.47 o
  -1  16   1       29.36       25.66     10.11 o
   1  16   1      510.48      488.57     31.85 o
   3  16   1        0.22        6.93     15.41 o
   5  16   1      208.09      273.18     23.31 o
   7  16   1      323.37      303.07     25.14 o
   9  16   1        0.90        2.99     25.71 o
  11  16   1      170.35      157.43     26.39 o
  13  16   1       15.89       36.65     26.58 o
  15  16   1       89.19       92.77     38.53 o
 -16  17   1       75.06       93.77     42.75 o
 -14  17   1      169.20      196.44     51.22 o
 -12  17   1      326.40      327.33     44.91 o
 -10  17   1       10.05      -29.42     25.87 o
  -8  17   1      278.54      310.15     33.57 o
  -6  17   1       34.50        6.24     14.51 o
  -4  17   1      272.66      234.38     18.56 o
  -2  17   1      242.25      253.69     13.05 o
   0  17   1      152.31      125.11     16.38 o
   2  17   1       74.46       67.12     18.04 o
   4  17   1     1850.61     1902.32     49.59 o
   6  17   1      282.61      312.87     25.40 o
   8  17   1        9.33       10.62     18.29 o
  10  17   1        0.11        2.66     20.39 o
  12  17   1       80.35       75.85     28.66 o
  14  17   1       45.22      102.78     37.69 o
  16  17   1        0.01       40.49     41.19 o
 -13  18   1       65.10       45.22     37.51 o
 -11  18   1        4.60       15.74     25.58 o
  -9  18   1        8.58       -9.23     22.58 o
  -7  18   1        5.86      -17.01     17.28 o
  -5  18   1      656.95      631.60     28.31 o
  -3  18   1       27.10       16.02     13.66 o
  -1  18   1       67.76       67.58     16.16 o
   1  18   1       16.61       26.59     17.53 o
   3  18   1      127.66      149.71     22.49 o
   5  18   1      171.24      163.06     22.18 o
   7  18   1      117.00       69.43     20.68 o
   9  18   1      125.52      122.55     25.93 o
  11  18   1      100.12      120.00     29.26 o
  13  18   1       53.20       42.92     35.58 o
 -12  19   1        2.95       30.09     30.39 o
 -10  19   1       70.63       33.01     21.73 o
  -8  19   1       91.20       45.69     20.42 o
  -6  19   1       56.40       53.18     17.93 o
  -4  19   1       19.15       -7.53     16.38 o
  -2  19   1      156.45      138.75     19.63 o
   0  19   1      172.58      195.75     22.99 o
   2  19   1       96.58      125.17     21.73 o
   4  19   1      309.53      351.60     27.91 o
   6  19   1       83.96       77.98     21.59 o
   8  19   1        8.60       12.67     21.26 o
  10  19   1        0.96        8.62     21.98 o
  12  19   1       14.50        7.69     29.14 o
 -11  20   1       84.17       61.77     24.26 o
  -9  20   1       10.24        3.04     20.89 o
  -7  20   1        7.74       13.99     22.14 o
  -5  20   1        4.57        2.56     21.69 o
  -3  20   1        7.16        1.33     19.58 o
  -1  20   1       15.57       51.15     20.95 o
   1  20   1       54.47       61.61     20.82 o
   3  20   1       63.29       45.79     20.90 o
   5  20   1      162.18      116.63     23.65 o
   7  20   1      132.71      130.75     26.23 o
   9  20   1       32.33       73.18     27.61 o
  11  20   1       92.81      119.58     32.18 o
 -10  21   1        3.37      -30.49     29.09 o
  -8  21   1        1.10       38.51     28.94 o
  -6  21   1        0.65      -11.11     25.58 o
  -4  21   1        1.37      -32.31     21.54 o
  -2  21   1       12.93       -4.55     29.51 o
   0  21   1       35.74       52.76     24.26 o
   2  21   1        0.94       27.82     25.12 o
   4  21   1        1.54       36.16     23.74 o
   6  21   1       14.99      -10.15     30.04 o
   8  21   1      172.95      145.10     34.51 o
  10  21   1      109.67       89.79     31.75 o
  -7  22   1        0.02      -29.14     26.25 o
  -5  22   1       14.41       47.42     29.91 o
  -3  22   1        6.24      -20.26     25.92 o
  -1  22   1       33.19       24.00     26.26 o
   1  22   1       14.13      -35.55     23.70 o
   3  22   1        0.40        0.44     26.50 o
   5  22   1        8.29      -35.72     25.61 o
   7  22   1       31.80       47.09     29.50 o
  -4  23   1       87.05       96.65     31.71 o
  -2  23   1      229.84      182.03     34.80 o
   0  23   1        0.40       41.54     28.99 o
   2  23   1       25.21        0.95     27.70 o
   4  23   1       42.64       24.68     29.07 o
   1   1   2     9499.95     9436.62     56.44 o
   2   2   2     6590.69     6306.65     45.75 o
  -1   3   2    32495.19    31805.87    190.46 o
   1   3   2    91867.26    92209.28   1673.53 o
   3   3   2    22163.67    22500.74    165.45 o
  -2   4   2    15459.39    15447.02     98.52 o
   0   4   2    40211.14    39555.86    286.37 o
   2   4   2    11199.21    11203.97     83.03 o
   4   4   2    13057.72    13606.13    120.07 o
  -3   5   2        0.07       -7.17      4.78 o
  -1   5   2     9543.15     9569.64     62.36 o
   1   5   2    10882.36    10813.19     84.64 o
   3   5   2     2996.78     3135.64     37.57 o
   5   5   2    16122.64    16246.06    160.79 o
  -4   6   2    37301.96    37260.56    273.52 o
  -2   6   2       35.32       38.71      5.00 o
   0   6   2     8797.63     8588.66     67.35 o
   2   6   2     7196.37     6684.05     61.82 o
   4   6   2     6452.44     5806.88     59.28 o
   6   6   2     2043.61     2374.60     52.85 o
  -5   7   2    24761.12    24164.34    209.34 o
  -3   7   2     6741.39     6804.49     61.79 o
  -1   7   2    14099.07    13843.70    104.27 o
   1   7   2    14838.44    15263.05    128.84 o
   3   7   2     2530.04     2304.99     36.88 o
   5   7   2    38368.63    40104.34    403.87 o
   7   7   2     2979.71     2489.87     43.62 o
  -6   8   2     4521.48     4241.37     52.86 o
  -4   8   2      231.79      230.18     13.60 o
  -2   8   2     9380.70     8649.42     75.86 o
   0   8   2     3015.10     2822.61     32.59 o
   2   8   2     2758.53     2389.50     28.95 o
   4   8   2     2690.12     2506.71     44.90 o
   6   8   2     1135.69      986.39     38.41 o
   8   8   2     1335.66     1619.74     53.48 o
  -7   9   2       20.42       -2.27      9.67 o
  -5   9   2     1316.81     1093.74     28.44 o
  -3   9   2     7081.81     7824.95     75.32 o
  -1   9   2      781.18      848.02     21.62 o
   1   9   2     1885.73     1758.72     25.98 o
   3   9   2    12839.05    13906.30    143.85 o
   5   9   2      258.94      217.57     16.47 o
   7   9   2        1.12        1.36     13.26 o
   9   9   2     2217.30     2260.67     46.41 o
  -8  10   2      179.92      130.38     14.18 o
  -6  10   2     1490.21     1669.84     37.52 o
  -4  10   2    11097.27    11469.49    105.96 o
  -2  10   2        9.58       27.22      7.53 o
   0  10   2       35.50        4.31      7.95 o
   2  10   2     7383.54     7537.24     77.29 o
   4  10   2     1432.94     1395.99     33.81 o
   6  10   2      836.48      938.36     28.70 o
   8  10   2     1008.66      809.40     29.75 o
  10  10   2     1837.27     1674.59     50.27 o
  -9  11   2     1188.18     1290.86     35.86 o
  -7  11   2     2026.59     1950.59     44.84 o
  -5  11   2      115.53      189.47     13.64 o
  -3  11   2       41.74       34.75      8.27 o
  -1  11   2       18.70        5.35      7.00 o
   1  11   2     7452.47     8492.25     87.23 o
   3  11   2      375.09      425.06     18.94 o
   5  11   2     3890.89     4345.13     74.29 o
   7  11   2        8.55        8.03     14.24 o
   9  11   2      729.81      639.11     31.46 o
  11  11   2     2146.24     2032.48     49.46 o
 -10  12   2     3348.93     3235.52     64.94 o
  -8  12   2     1553.95     1375.22     42.60 o
  -6  12   2     1486.83     1425.72     33.66 o
  -4  12   2       28.70       33.10     10.78 o
  -2  12   2      956.75     1077.42     20.60 o
   0  12   2      592.57      563.25     20.01 o
   2  12   2      733.35      724.77     24.46 o
   4  12   2     1386.26     1122.83     28.72 o
   6  12   2      392.80      369.52     20.92 o
   8  12   2      237.46      279.78     26.43 o
  10  12   2     3283.60     3138.26     82.11 o
  12  12   2     1263.95     1225.23     73.98 o
 -11  13   2      386.57      393.24     39.77 o
  -9  13   2     1689.07     1713.38     55.04 o
  -7  13   2       64.82       19.97     14.81 o
  -5  13   2       97.97       83.94     13.06 o
  -3  13   2      645.69      632.84     20.08 o
  -1  13   2     1508.76     1733.99     35.09 o
   1  13   2     1130.41     1380.79     29.92 o
   3  13   2       77.06       52.28     12.31 o
   5  13   2      183.28      203.72     16.20 o
   7  13   2      629.33      755.93     32.10 o
   9  13   2       16.50      -11.15     17.62 o
  11  13   2      322.21      230.84     30.80 o
  13  13   2      391.63      370.23     36.46 o
 -12  14   2      272.34      190.12     37.58 o
 -10  14   2      333.23      351.11     36.32 o
  -8  14   2        0.09      -26.12     17.41 o
  -6  14   2     1250.78     1191.36     36.34 o
  -4  14   2     1503.62     1533.62     33.71 o
  -2  14   2     2515.75     2429.51     34.72 o
   0  14   2     4637.54     4865.75     62.11 o
   2  14   2      680.76      668.25     28.43 o
   4  14   2      750.20      734.64     25.99 o
   6  14   2     1621.40     1635.43     36.87 o
   8  14   2      844.88      806.30     29.37 o
  10  14   2      236.40      172.57     26.99 o
  12  14   2      382.74      265.90     33.51 o
  14  14   2       79.18       51.59     49.88 o
 -13  15   2       47.58        9.57     30.15 o
 -11  15   2        3.24       21.58     26.48 o
  -9  15   2      106.06        4.83     19.36 o
  -7  15   2        0.02      -22.57     15.57 o
  -5  15   2        4.36      -18.31     12.96 o
  -3  15   2      789.11      918.73     23.22 o
  -1  15   2      248.00      285.41     16.40 o
   1  15   2     1066.27     1128.66     34.11 o
   3  15   2       23.20       28.29     16.63 o
   5  15   2       92.91      100.03     15.14 o
   7  15   2        7.38       21.90     16.39 o
   9  15   2       14.12       -0.01     17.79 o
  11  15   2      208.80      191.81     30.68 o
  13  15   2      369.93      295.44     40.81 o
  15  15   2      346.42      418.18     48.88 o
 -14  16   2      673.72      671.68     61.65 o
 -12  16   2      124.67       60.38     29.26 o
 -10  16   2      887.71      741.17     41.68 o
  -8  16   2       28.57       16.74     21.23 o
  -6  16   2      253.52      223.37     22.39 o
  -4  16   2      571.40      557.80     23.49 o
  -2  16   2     1090.89     1159.42     27.06 o
   0  16   2      244.51      242.90     17.20 o
   2  16   2     1340.89     1435.77     46.57 o
   4  16   2        8.10       33.74     16.19 o
   6  16   2      779.38      833.56     35.16 o
   8  16   2        0.02      -21.98     14.65 o
  10  16   2      289.47      314.41     32.53 o
  12  16   2       38.62       70.98     27.75 o
  14  16   2      158.18       74.29     36.69 o
  16  16   2      329.37      260.86     72.61 o
 -15  17   2       22.68       54.48     38.49 o
 -13  17   2      268.72      213.40     43.46 o
 -11  17   2      286.21      208.57     50.00 o
  -9  17   2        0.30        8.38     20.81 o
  -7  17   2       27.16       15.95     18.18 o
  -5  17   2      942.34      938.94     31.02 o
  -3  17   2       30.91        5.14     12.83 o
  -1  17   2        0.10       -4.05     11.96 o
   1  17   2       29.31       43.99     17.57 o
   3  17   2       21.00        6.62     16.17 o
   5  17   2        8.02        7.64     17.00 o
   7  17   2      249.12      218.91     23.66 o
   9  17   2       86.36      100.44     21.89 o
  11  17   2       42.54       28.73     24.50 o
  13  17   2        0.00       24.00     28.21 o
  15  17   2       33.00       68.87     38.30 o
 -14  18   2        0.06       -7.78     30.72 o
 -12  18   2       16.43       46.25     27.28 o
 -10  18   2      268.42      238.33     29.42 o
  -8  18   2       72.61       94.92     24.55 o
  -6  18   2      164.08      145.07     19.65 o
  -4  18   2       28.55       41.04     14.89 o
  -2  18   2      753.17      749.94     27.16 o
   0  18   2       84.62       86.74     15.26 o
   2  18   2      802.39      854.86     37.09 o
   4  18   2       55.20       16.66     19.24 o
   6  18   2        0.12        9.68     17.92 o
   8  18   2      748.60      741.29     41.10 o
  10  18   2       11.70       17.14     23.05 o
  12  18   2      129.49      126.51     29.63 o
  14  18   2        2.55      -22.90     33.45 o
 -13  19   2        4.17       -0.76     30.69 o
 -11  19   2       13.18      -13.25     25.19 o
  -9  19   2       47.49       15.39     23.28 o
  -7  19   2        0.25       75.47     31.02 o
  -5  19   2      195.65      183.53     22.27 o
  -3  19   2      146.39      154.66     20.72 o
  -1  19   2      256.00      319.09     21.82 o
   1  19   2       23.80       38.60     17.33 o
   3  19   2      118.12      121.95     22.21 o
   5  19   2        1.74      -22.16     18.18 o
   7  19   2      206.35      172.31     27.59 o
   9  19   2      166.84      134.83     27.04 o
  11  19   2        0.27      -30.71     20.47 o
  13  19   2        2.87      -18.44     30.59 o
 -12  20   2       69.45       71.71     31.34 o
 -10  20   2        2.59      -32.99     21.99 o
  -8  20   2        0.23       10.66     23.14 o
  -6  20   2       66.64       76.49     22.75 o
  -4  20   2      329.31      369.63     28.52 o
  -2  20   2      281.68      352.43     32.39 o
   0  20   2       88.38       57.14     23.07 o
   2  20   2      127.15      124.19     25.38 o
   4  20   2      135.54      118.22     26.08 o
   6  20   2      148.67      189.11     28.51 o
   8  20   2        7.07       -4.66     23.52 o
  10  20   2       92.03       40.11     27.66 o
  12  20   2        0.04       47.10     30.25 o
  -9  21   2       47.91       20.40     29.46 o
  -7  21   2       65.22       76.74     28.89 o
  -5  21   2       51.62       81.19     26.23 o
  -3  21   2        2.91       28.21     23.24 o
  -1  21   2       56.00       74.73     25.54 o
   1  21   2       34.65       77.67     24.42 o
   3  21   2       13.96       -7.81     22.19 o
   5  21   2       16.72       27.91     23.83 o
   7  21   2       44.85       79.78     26.07 o
   9  21   2        3.25      -20.71     25.67 o
  -6  22   2      243.45      251.21     35.80 o
  -4  22   2       11.15       -4.37     26.38 o
  -2  22   2       43.69       85.90     27.27 o
   0  22   2      158.86      164.83     29.02 o
   2  22   2        0.69      -13.06     23.92 o
   4  22   2       95.90      148.62     32.58 o
   6  22   2        3.65      -13.09     30.73 o
  -3  23   2       19.27       21.51     28.96 o
  -1  23   2       26.38       66.78     31.32 o
   1  23   2       11.40       -8.33     28.30 o
   3  23   2        0.73       60.99     30.88 o
   0   1   3     3750.38     3704.80     24.43 o
  -1   2   3     2805.36     2818.78     19.29 o
   1   2   3     4010.65     4215.45     27.01 o
  -2   3   3    16656.29    16763.35    103.20 o
   0   3   3    12489.91    11877.06     75.99 o
   2   3   3    28912.40    28744.57    183.01 o
  -3   4   3      672.34      674.46      9.99 o
  -1   4   3     6527.09     5615.51     37.32 o
   1   4   3      613.74      662.85     25.42 o
   3   4   3     5678.58     5430.95     46.19 o
  -4   5   3    20088.72    19516.63    147.57 o
  -2   5   3       76.08       63.00      4.77 o
   0   5   3     2889.08     2922.43     25.52 o
   2   5   3     5649.99     5747.97     53.24 o
   4   5   3     1634.20     1382.19     29.41 o
  -5   6   3      119.25      156.05     11.50 o
  -3   6   3     2090.57     2082.06     23.85 o
  -1   6   3     2554.41     2505.84     25.58 o
   1   6   3    18185.49    17664.63    133.98 o
   3   6   3     9166.49     8647.01     85.40 o
   5   6   3        0.73       -1.41      6.80 o
  -6   7   3     1000.97     1014.40     20.89 o
  -4   7   3     2626.21     2619.02     29.63 o
  -2   7   3        5.85        7.75      4.59 o
   0   7   3     3752.63     3592.40     33.64 o
   2   7   3      566.09      596.03     15.59 o
   4   7   3     6141.54     6194.83     84.50 o
   6   7   3    10331.22    10795.38    123.84 o
  -7   8   3     2550.85     2551.46     36.91 o
  -5   8   3     2341.21     2452.76     32.47 o
  -3   8   3    20176.20    19568.35    150.59 o
  -1   8   3     1493.53     1481.89     21.92 o
   1   8   3    12491.87    12088.35    101.63 o
   3   8   3     2909.77     3466.78     47.59 o
   5   8   3     2967.69     2838.09     45.28 o
   7   8   3     1230.55     1187.98     39.62 o
  -8   9   3     2581.87     2511.69     38.34 o
  -6   9   3      448.14      384.89     15.61 o
  -4   9   3      382.37      308.76     14.16 o
  -2   9   3      341.74      318.73     12.67 o
   0   9   3     3057.63     3439.99     40.10 o
   2   9   3     2188.63     2106.31     29.51 o
   4   9   3     3694.21     3457.74     52.96 o
   6   9   3      969.14      909.96     31.72 o
   8   9   3     4769.25     4507.47     63.47 o
  -9  10   3     1698.76     1667.02     32.54 o
  -7  10   3     5959.16     6205.63     79.14 o
  -5  10   3      203.75      220.11     13.59 o
  -3  10   3     5282.14     5167.04     52.94 o
  -1  10   3      312.64      306.88     13.14 o
   1  10   3       32.73       -7.81      7.29 o
   3  10   3      178.08      137.61     12.14 o
   5  10   3     1230.95     1146.35     33.67 o
   7  10   3      295.74      264.07     20.73 o
   9  10   3       70.56       47.84     18.58 o
 -10  11   3      290.91      356.52     67.06 o
  -8  11   3      244.42      224.43     19.66 o
  -6  11   3      995.08     1024.74     29.16 o
  -4  11   3      757.18      785.27     23.27 o
  -2  11   3      124.27       96.18     10.18 o
   0  11   3     6881.65     6627.61     72.10 o
   2  11   3      699.10      662.62     19.33 o
   4  11   3     2270.31     2143.13     39.23 o
   6  11   3     1479.55     1535.07     40.37 o
   8  11   3       34.91       38.70     17.25 o
  10  11   3        1.87      -19.48     16.26 o
 -11  12   3      180.62      169.43     20.08 o
  -9  12   3      488.12      404.18     22.86 o
  -7  12   3     2517.47     2300.41     43.19 o
  -5  12   3     1125.48     1099.42     29.92 o
  -3  12   3      128.29      102.82     11.69 o
  -1  12   3     5627.65     5815.32     63.45 o
   1  12   3        9.05       -3.93      9.23 o
   3  12   3     6505.92     6757.49     79.75 o
   5  12   3     1066.88      933.97     32.67 o
   7  12   3     1173.76     1043.51     42.05 o
   9  12   3     1926.49     1804.98     49.41 o
  11  12   3       29.18       33.97     15.04 o
 -12  13   3       97.25       87.56     20.86 o
 -10  13   3      560.30      633.52     29.17 o
  -8  13   3        0.26      -19.63     14.34 o
  -6  13   3      123.50       94.83     16.28 o
  -4  13   3       88.15      106.09     13.67 o
  -2  13   3     1186.80     1130.35     27.94 o
   0  13   3     1031.46     1008.27     26.20 o
   2  13   3      410.66      482.12     19.47 o
   4  13   3        0.02      -15.12     10.08 o
   6  13   3     1295.19     1147.21     37.00 o
   8  13   3        1.20       -7.89     14.44 o
  10  13   3      555.18      555.14     45.57 o
  12  13   3      551.62      534.53     27.09 o
 -13  14   3       67.47      149.17     34.71 o
 -11  14   3     2617.17     2672.20     77.34 o
  -9  14   3       49.88       52.26     20.37 o
  -7  14   3      535.26      507.08     25.32 o
  -5  14   3     1295.30     1230.59     35.17 o
  -3  14   3       36.17       82.93     12.23 o
  -1  14   3      644.45      662.76     21.93 o
   1  14   3     1096.73      942.48     27.36 o
   3  14   3      658.78      763.92     29.67 o
   5  14   3       94.48      124.99     17.69 o
   7  14   3       32.77       71.19     18.13 o
   9  14   3       12.87        4.95     21.38 o
  11  14   3        0.07      -21.12     21.57 o
  13  14   3      116.89      100.51     33.69 o
 -14  15   3      194.43      276.79     51.49 o
 -12  15   3        2.69      -34.64     23.10 o
 -10  15   3      252.31      175.82     28.28 o
  -8  15   3       27.20       13.15     18.92 o
  -6  15   3      196.36      241.75     20.52 o
  -4  15   3      338.09      387.26     21.23 o
  -2  15   3       40.20       26.64     10.15 o
   0  15   3      120.11      148.05     14.28 o
   2  15   3      701.29      687.29     36.94 o
   4  15   3      240.86      273.10     21.98 o
   6  15   3     2054.66     2075.00     47.70 o
   8  15   3       26.87      -12.48     16.91 o
  10  15   3      234.64      257.37     28.63 o
  12  15   3        4.83      -28.07     27.48 o
  14  15   3      511.28      530.73     50.23 o
 -15  16   3        3.41       46.60     34.50 o
 -13  16   3        3.94        7.38     31.39 o
 -11  16   3      104.63       77.56     24.72 o
  -9  16   3      730.31      672.13     37.44 o
  -7  16   3      105.65       70.03     19.96 o
  -5  16   3     1480.66     1459.76     43.42 o
  -3  16   3       93.13       76.37     13.81 o
  -1  16   3        0.02        8.98     11.76 o
   1  16   3        2.25       20.13     13.87 o
   3  16   3      202.48      228.78     21.80 o
   5  16   3      887.62      911.31     36.35 o
   7  16   3      564.26      522.86     29.75 o
   9  16   3       79.56       53.60     21.05 o
  11  16   3       74.07       81.21     27.14 o
  13  16   3        1.20       -7.30     31.47 o
  15  16   3       74.79      160.01     39.97 o
 -14  17   3       41.71       14.19     29.27 o
 -12  17   3      180.06      207.58     32.43 o
 -10  17   3       12.01      -31.86     21.24 o
  -8  17   3      721.60      715.64     42.62 o
  -6  17   3       23.82      -14.11     17.37 o
  -4  17   3       10.34       -7.78     13.59 o
  -2  17   3      240.47      294.13     19.42 o
   0  17   3      141.30      148.80     16.55 o
   2  17   3      719.06      740.02     33.41 o
   4  17   3       23.06       27.50     18.03 o
   6  17   3      187.15      191.08     22.61 o
   8  17   3     1119.23     1012.76     40.70 o
  10  17   3       55.37       34.22     24.14 o
  12  17   3      168.89      190.85     32.97 o
  14  17   3        5.84       22.57     34.80 o
 -13  18   3       36.64       66.48     32.04 o
 -11  18   3       92.38       94.43     31.02 o
  -9  18   3      389.06      402.60     32.45 o
  -7  18   3      536.04      622.70     37.92 o
  -5  18   3      116.38      105.92     17.86 o
  -3  18   3       65.75      103.75     18.57 o
  -1  18   3        0.42        1.84     13.65 o
   1  18   3      164.58      164.31     19.99 o
   3  18   3      402.97      508.64     30.40 o
   5  18   3      318.97      298.19     26.50 o
   7  18   3      117.08      165.05     24.22 o
   9  18   3       43.69        4.73     22.23 o
  11  18   3       54.65       75.44     27.24 o
  13  18   3       38.27       17.87     26.60 o
 -12  19   3       14.77       -0.61     27.55 o
 -10  19   3        4.60       17.79     24.79 o
  -8  19   3        2.98        8.69     22.34 o
  -6  19   3       27.39       -1.35     18.79 o
  -4  19   3        6.72      -17.20     18.43 o
  -2  19   3      524.97      570.31     26.07 o
   0  19   3      273.93      310.67     21.29 o
   2  19   3      139.01      142.70     23.41 o
   4  19   3      106.38       83.41     23.86 o
   6  19   3       50.15       66.72     24.29 o
   8  19   3        1.15      -24.49     20.90 o
  10  19   3       32.37        2.31     23.02 o
  12  19   3        0.55      -25.31     24.17 o
 -11  20   3       15.45       65.00     28.25 o
  -9  20   3        0.57      -26.66     23.05 o
  -7  20   3        3.70       25.77     21.75 o
  -5  20   3      266.88      250.38     26.09 o
  -3  20   3      243.17      261.10     31.45 o
  -1  20   3        1.40       50.50     29.69 o
   1  20   3       17.50       22.88     19.58 o
   3  20   3       11.59        0.73     22.99 o
   5  20   3        0.67        5.10     22.60 o
   7  20   3       11.31        7.72     29.07 o
   9  20   3       22.22       20.22     24.40 o
  11  20   3       19.25       59.10     28.60 o
  -8  21   3        9.08       55.88     25.01 o
  -6  21   3       29.13       26.17     24.78 o
  -4  21   3       69.03       77.24     25.97 o
  -2  21   3        4.65       20.40     23.73 o
   0  21   3       25.25       24.69     24.09 o
   2  21   3      375.37      523.95     39.04 o
   4  21   3      762.14      835.18     53.09 o
   6  21   3        7.79      -10.19     27.83 o
   8  21   3       63.31       59.00     26.29 o
  -7  22   3       55.69      112.61     32.89 o
  -5  22   3       25.16       40.28     26.02 o
  -3  22   3      126.79       63.74     26.34 o
  -1  22   3       12.38       15.20     24.39 o
   1  22   3      124.66      176.73     29.59 o
   3  22   3       13.83       -2.47     25.43 o
   5  22   3       18.35       40.82     26.69 o
   7  22   3        6.71       -9.79     28.09 o
  -2  23   3        1.43       34.16     29.63 o
   0  23   3        8.08       26.08     28.57 o
   2  23   3        0.00      -20.63     30.38 o
   0   0   4    13383.26    12751.07    141.70 o
   1   1   4    12957.68    12607.86     77.01 o
   0   2   4    20658.59    20682.67    117.27 o
   2   2   4      534.50      548.64      7.89 o
  -1   3   4       39.08       26.47      2.84 o
   1   3   4     1554.55     1494.80     14.10 o
   3   3   4      767.54      708.98     10.97 o
  -2   4   4     9815.95     9775.64     65.04 o
   0   4   4        8.92        2.28      3.37 o
   2   4   4     1072.69     1024.53     11.64 o
   4   4   4     5739.32     5677.87     45.18 o
  -3   5   4    19014.42    19619.09    142.70 o
  -1   5   4     4855.18     5127.69     38.78 o
   1   5   4     2722.49     2673.61     25.55 o
   3   5   4     6468.10     6360.80     55.89 o
   5   5   4     6309.37     6384.45     63.37 o
  -4   6   4      772.48      771.54     14.14 o
  -2   6   4     7031.01     6825.36     52.30 o
   0   6   4     1620.93     1483.93     17.69 o
   2   6   4      355.08      430.51     15.18 o
   4   6   4      696.90      600.93     19.02 o
   6   6   4      732.71      842.02     29.52 o
  -5   7   4       86.24      141.73     13.13 o
  -3   7   4       27.74       31.54      5.97 o
  -1   7   4      204.18      249.49      8.69 o
   1   7   4     9975.38    10154.65     86.04 o
   3   7   4      248.14      184.87     11.30 o
   5   7   4       16.49       10.12      6.73 o
   7   7   4     4598.88     4639.37     55.79 o
  -6   8   4     7724.52     7056.67     69.15 o
  -4   8   4      950.17      732.73     16.35 o
  -2   8   4     7057.79     7484.10     67.53 o
   0   8   4      164.70      220.41     10.12 o
   2   8   4      433.09      429.88     14.89 o
   4   8   4     3448.88     3290.41     41.97 o
   6   8   4      357.20      333.20     18.16 o
   8   8   4      619.44      603.54     21.66 o
  -7   9   4     3051.31     3063.27     48.49 o
  -5   9   4     1081.70      950.82     25.64 o
  -3   9   4     1821.03     1702.46     25.42 o
  -1   9   4     6453.83     6635.49     62.87 o
   1   9   4      250.28      228.75     10.95 o
   3   9   4     2043.74     2110.32     36.63 o
   5   9   4     6042.42     5965.85     75.80 o
   7   9   4     8983.92     8765.51    119.15 o
   9   9   4       57.48       36.40      9.83 o
  -8  10   4        0.09       -0.94     11.89 o
  -6  10   4     2847.04     2884.76     41.63 o
  -4  10   4       28.37       -0.61      8.10 o
  -2  10   4     2927.23     2809.22     36.75 o
   0  10   4      627.66      600.03     18.11 o
   2  10   4     3015.20     3030.76     40.60 o
   4  10   4      977.80      986.36     32.38 o
   6  10   4      683.45      731.12     38.07 o
   8  10   4     1324.55     1255.51     42.09 o
  10  10   4     1364.85     1434.02     31.56 o
  -9  11   4      496.13      429.35     39.35 o
  -7  11   4     2775.51     2851.73     47.93 o
  -5  11   4      340.02      341.77     18.49 o
  -3  11   4       81.76      116.75     12.36 o
  -1  11   4      172.23      162.73     10.02 o
   1  11   4     1583.16     1534.59     28.72 o
   3  11   4     3550.71     3521.68     53.27 o
   5  11   4     2992.55     2969.17     61.53 o
   7  11   4      358.54      312.99     19.18 o
   9  11   4       39.44      -11.96     15.37 o
  11  11   4      500.67      459.60     24.14 o
 -10  12   4      502.17      434.23     26.66 o
  -8  12   4      337.60      352.91     20.81 o
  -6  12   4       88.29       68.41     14.03 o
  -4  12   4     3715.66     3575.78     52.45 o
  -2  12   4      801.43      748.87     21.55 o
   0  12   4      789.60      847.08     22.74 o
   2  12   4        0.12        2.35      9.53 o
   4  12   4      650.68      662.25     25.73 o
   6  12   4      284.24      308.27     30.04 o
   8  12   4      572.64      561.41     26.37 o
  10  12   4     2890.86     2660.51     62.98 o
  12  12   4     1066.98      974.51     37.71 o
 -11  13   4      343.81      353.25     23.42 o
  -9  13   4     1493.78     1524.92     47.45 o
  -7  13   4      268.00      234.39     19.41 o
  -5  13   4     1007.93     1005.90     32.07 o
  -3  13   4     1834.31     1814.18     36.83 o
  -1  13   4       46.89       21.36     10.44 o
   1  13   4      686.23      720.37     26.75 o
   3  13   4       10.94       14.50     13.19 o
   5  13   4      457.29      406.40     22.55 o
   7  13   4      730.35      746.16     36.04 o
   9  13   4     4459.90     4649.03     79.51 o
  11  13   4     1900.89     1796.52     45.85 o
  13  13   4        1.09      -23.24     27.03 o
 -12  14   4      314.99      303.57     31.45 o
 -10  14   4       35.88       43.42     21.10 o
  -8  14   4     1987.27     2041.25     55.87 o
  -6  14   4       96.48       57.49     15.69 o
  -4  14   4      716.09      708.45     25.57 o
  -2  14   4     1376.17     1447.43     30.44 o
   0  14   4      120.56      103.74     12.90 o
   2  14   4      938.36      888.30     27.09 o
   4  14   4      248.88      185.10     18.95 o
   6  14   4      242.57      259.49     21.04 o
   8  14   4       35.83       32.67     21.17 o
  10  14   4      209.81      201.02     20.87 o
  12  14   4       10.04        2.49     20.97 o
  14  14   4       26.09       49.56     31.52 o
 -13  15   4       26.76       18.69     37.91 o
 -11  15   4        0.04       -6.28     21.55 o
  -9  15   4      254.88      230.05     28.66 o
  -7  15   4      339.56      343.47     23.66 o
  -5  15   4       79.22       67.12     16.46 o
  -3  15   4      384.90      455.06     20.23 o
  -1  15   4      289.20      305.82     17.54 o
   1  15   4        7.86        9.69     11.26 o
   3  15   4        4.19        8.44     16.45 o
   5  15   4      236.87      304.32     26.04 o
   7  15   4      230.82      197.36     21.66 o
   9  15   4        0.67       -6.82     21.21 o
  11  15   4      199.52      137.14     34.41 o
  13  15   4        0.16      -39.93     26.62 o
  15  15   4        1.73      -19.69     31.93 o
 -14  16   4       97.97      105.90     34.90 o
 -12  16   4       58.11       64.79     25.56 o
 -10  16   4      178.56      180.91     28.28 o
  -8  16   4        1.51      -19.69     19.74 o
  -6  16   4      166.29      149.35     21.68 o
  -4  16   4      123.77      170.17     18.53 o
  -2  16   4     2459.77     2591.77     42.55 o
   0  16   4      981.60      965.96     28.50 o
   2  16   4      100.99       92.92     18.73 o
   4  16   4      774.32      810.48     39.94 o
   6  16   4      607.49      579.37     33.12 o
   8  16   4     1027.91      973.43     38.92 o
  10  16   4      168.54      120.57     30.57 o
  12  16   4       35.37        5.45     30.76 o
  14  16   4       24.55      -19.28     31.63 o
  16  16   4      163.70      214.85     38.40 o
 -15  17   4       26.21       51.33     32.45 o
 -13  17   4       84.46       79.64     31.14 o
 -11  17   4       15.67       28.50     24.57 o
  -9  17   4       10.52       -1.87     24.17 o
  -7  17   4        2.87      -13.86     21.36 o
  -5  17   4       93.05       36.18     18.82 o
  -3  17   4      111.99       80.59     14.57 o
  -1  17   4      251.59      320.80     20.54 o
   1  17   4     1904.02     1984.32     40.65 o
   3  17   4      603.79      674.04     33.26 o
   5  17   4      951.72      954.78     38.68 o
   7  17   4      115.34      120.61     22.11 o
   9  17   4       66.73       58.16     22.70 o
  11  17   4      156.07      167.02     31.04 o
  13  17   4      223.02      289.54     44.08 o
  15  17   4        2.18       -8.41     40.54 o
 -14  18   4      184.04      218.19     39.27 o
 -12  18   4       80.70       85.05     28.86 o
 -10  18   4       42.64       31.96     25.69 o
  -8  18   4       48.78       21.69     21.91 o
  -6  18   4       24.02       40.27     21.14 o
  -4  18   4      241.98      271.24     30.35 o
  -2  18   4      209.93      252.82     19.85 o
   0  18   4      277.84      289.51     20.93 o
   2  18   4        7.06       -1.85     16.82 o
   4  18   4        1.13       18.07     19.16 o
   6  18   4        4.20      -29.89     19.92 o
   8  18   4       70.81       67.11     23.54 o
  10  18   4       96.86       70.18     24.94 o
  12  18   4       19.49       -1.94     24.83 o
  14  18   4      260.43      343.13     37.43 o
 -13  19   4      160.24      173.72     35.56 o
 -11  19   4       30.03       -4.62     26.71 o
  -9  19   4      106.44      109.79     25.91 o
  -7  19   4        8.52        3.78     19.97 o
  -5  19   4      104.03       91.57     21.84 o
  -3  19   4      140.60      163.17     23.56 o
  -1  19   4        3.89       16.14     16.47 o
   1  19   4      339.48      372.51     27.79 o
   3  19   4       52.27       81.44     25.11 o
   5  19   4        9.68      -20.74     22.13 o
   7  19   4      411.79      437.77     34.91 o
   9  19   4       68.97       53.41     24.05 o
  11  19   4        0.25      -21.62     22.49 o
  13  19   4       38.48      -10.17     32.97 o
 -10  20   4      102.10       53.01     28.86 o
  -8  20   4        3.05       -6.08     23.25 o
  -6  20   4      163.40      151.27     25.13 o
  -4  20   4        1.25      -26.17     19.60 o
  -2  20   4       47.52       49.00     21.28 o
   0  20   4      683.33      772.78     41.53 o
   2  20   4      961.25      962.47     41.01 o
   4  20   4      345.22      372.43     33.22 o
   6  20   4       11.72      -33.37     22.73 o
   8  20   4        0.05       -2.19     23.46 o
  10  20   4       36.01       52.34     28.07 o
  -9  21   4       33.76       66.63     27.38 o
  -7  21   4       87.89       80.59     29.50 o
  -5  21   4        5.45      -11.10     23.32 o
  -3  21   4      207.87      240.50     30.51 o
  -1  21   4      198.32      247.16     30.12 o
   1  21   4      110.04      142.81     27.71 o
   3  21   4       36.04       56.34     22.77 o
   5  21   4        1.34      -32.17     23.40 o
   7  21   4      109.01      164.27     29.52 o
   9  21   4        5.61      -19.14     24.11 o
  -6  22   4        0.54       -2.47     25.01 o
  -4  22   4       21.06       14.63     24.67 o
  -2  22   4       43.68       50.74     26.59 o
   0  22   4       10.83        6.72     25.40 o
   2  22   4       22.36       37.72     26.40 o
   4  22   4       15.48       24.14     25.65 o
   6  22   4      231.95      267.69     36.86 o
  -1  23   4       54.75       56.82     28.49 o
   1  23   4       18.35       -3.36     25.53 o
   0   1   5    17098.29    16893.71    102.92 o
  -1   2   5    19668.52    20850.10    119.64 o
   1   2   5       21.70       35.32      3.10 o
  -2   3   5     1192.19     1135.20     11.40 o
   0   3   5     2547.86     2622.78     18.54 o
   2   3   5    25515.61    25108.96    142.38 o
  -3   4   5    10304.40    10251.46     72.88 o
  -1   4   5     9473.04     9471.87     62.00 o
   1   4   5     2892.04     2745.32     22.14 o
   3   4   5     3289.97     3030.74     27.39 o
  -4   5   5        0.06       -7.00      4.67 o
  -2   5   5      144.35      205.16      6.40 o
   0   5   5     1331.01     1397.14     16.86 o
   2   5   5    20218.45    20756.04    140.51 o
   4   5   5     3395.97     3502.86     35.45 o
  -5   6   5      785.84      868.81     14.74 o
  -3   6   5     5140.21     4600.97     42.67 o
  -1   6   5     7441.00     7613.01     59.06 o
   1   6   5      157.47      187.06      7.39 o
   3   6   5    10741.11    10843.71     84.18 o
   5   6   5     1346.71     1669.44     22.78 o
  -6   7   5     4913.21     4863.88     47.34 o
  -4   7   5       49.35       17.43      6.15 o
  -2   7   5     7506.36     7055.40     58.79 o
   0   7   5      839.16      907.40     15.60 o
   2   7   5       92.58       97.84      7.01 o
   4   7   5     1599.58     1344.55     25.02 o
   6   7   5     4408.97     4364.86     60.80 o
  -7   8   5     2848.57     2967.89     42.42 o
  -5   8   5     2027.75     1973.71     28.70 o
  -3   8   5       91.04      128.85      8.19 o
  -1   8   5       92.03       84.80      7.65 o
   1   8   5      227.38      277.81     10.52 o
   3   8   5      352.45      408.40     12.89 o
   5   8   5     5384.10     5271.67     64.29 o
   7   8   5      601.13      513.97     20.53 o
  -8   9   5       20.28       17.22      8.21 o
  -6   9   5       10.27       -3.75      9.07 o
  -4   9   5     2699.10     2841.49     38.89 o
  -2   9   5     1614.85     1574.03     23.79 o
   0   9   5      375.71      352.36     13.03 o
   2   9   5        8.39       -4.22      7.69 o
   4   9   5        1.52       -0.99      6.62 o
   6   9   5       26.63       -8.23      7.28 o
   8   9   5       54.07       26.95     11.21 o
  -9  10   5      152.54      125.85     12.86 o
  -7  10   5     2831.42     2661.07     49.03 o
  -5  10   5       28.55       14.52      9.00 o
  -3  10   5      122.19      117.24      9.88 o
  -1  10   5      924.00     1115.22     21.63 o
   1  10   5     3286.79     3261.02     40.69 o
   3  10   5      493.45      474.42     20.16 o
   5  10   5        5.83      -13.30      8.87 o
   7  10   5       41.81       16.39     13.19 o
   9  10   5      786.78      674.26     35.28 o
 -10  11   5      735.60      599.43     26.46 o
  -8  11   5     2356.80     2249.52     44.95 o
  -6  11   5      141.56      148.53     14.10 o
  -4  11   5        6.23       -8.82     10.27 o
  -2  11   5        3.04       16.88      8.00 o
   0  11   5     4076.83     4130.71     52.25 o
   2  11   5      814.30      742.15     22.11 o
   4  11   5      764.51      831.76     35.01 o
   6  11   5      126.82      107.68     18.92 o
   8  11   5     2136.19     1933.65     44.72 o
  10  11   5      417.25      420.98     21.48 o
 -11  12   5      100.35      124.69     17.91 o
  -9  12   5     1659.72     1575.93     37.89 o
  -7  12   5     2167.89     1943.65     46.14 o
  -5  12   5      603.94      558.53     23.18 o
  -3  12   5     2598.80     2641.02     35.53 o
  -1  12   5     2321.25     2294.77     32.09 o
   1  12   5     1360.74     1210.71     33.59 o
   3  12   5       20.50       15.64     10.73 o
   5  12   5     1279.99     1288.32     39.36 o
   7  12   5     1364.43     1427.45     60.15 o
   9  12   5     1211.27     1090.96     38.85 o
  11  12   5       34.77       14.12     14.13 o
 -12  13   5        6.28      -30.52     20.35 o
 -10  13   5     1175.10     1084.99     35.09 o
  -8  13   5      591.53      552.56     45.03 o
  -6  13   5     1556.64     1500.71     37.32 o
  -4  13   5      744.09      793.61     27.57 o
  -2  13   5        4.67        7.67      8.10 o
   0  13   5     1128.79     1109.52     32.48 o
   2  13   5     1268.23     1376.37     31.19 o
   4  13   5       75.68       78.19     15.14 o
   6  13   5       48.40       68.37     18.98 o
   8  13   5     1296.21     1223.46     49.10 o
  10  13   5     1215.64     1242.90     52.70 o
  12  13   5       81.85       63.63     17.12 o
 -13  14   5        7.59      -19.58     25.95 o
 -11  14   5      315.13      279.87     30.45 o
  -9  14   5     1528.01     1414.44     47.73 o
  -7  14   5     1794.94     1739.07     72.54 o
  -5  14   5      403.06      349.88     26.41 o
  -3  14   5     1122.28     1059.08     24.08 o
  -1  14   5     1309.61     1360.89     29.62 o
   1  14   5      468.12      456.14     19.32 o
   3  14   5      100.66      125.98     16.81 o
   5  14   5      336.13      317.17     22.78 o
   7  14   5        6.13       13.80     20.54 o
   9  14   5     1241.30     1281.76     49.90 o
  11  14   5       12.33      -10.63     15.16 o
  13  14   5      294.93      388.55     42.72 o
 -14  15   5        0.00      -37.10     24.73 o
 -12  15   5       36.76        4.00     22.93 o
 -10  15   5      148.67      105.95     24.62 o
  -8  15   5      634.25      663.73     35.72 o
  -6  15   5        0.26       -2.75     16.64 o
  -4  15   5       78.17       65.26     16.47 o
  -2  15   5      214.06      292.68     15.72 o
   0  15   5        0.17       -5.21     11.26 o
   2  15   5      203.56      185.83     15.43 o
   4  15   5     2905.50     2897.51     54.83 o
   6  15   5      289.10      325.39     24.94 o
   8  15   5      169.42      107.98     32.80 o
  10  15   5        0.03      -20.12     23.68 o
  12  15   5      178.01      212.37     54.96 o
  14  15   5       59.66        6.85     31.94 o
 -15  16   5       57.26       18.09     30.83 o
 -13  16   5       49.41       56.70     37.50 o
 -11  16   5       12.09       -0.04     22.71 o
  -9  16   5       78.28       80.76     26.10 o
  -7  16   5      127.64      181.44     21.32 o
  -5  16   5     1115.85     1166.33     44.20 o
  -3  16   5     1105.98     1204.19     35.06 o
  -1  16   5      207.58      203.77     17.11 o
   1  16   5        0.01      -20.47     13.65 o
   3  16   5     1411.10     1486.43     47.93 o
   5  16   5      920.38      934.78     37.02 o
   7  16   5       67.91       75.30     19.97 o
   9  16   5      224.30      146.42     47.25 o
  11  16   5      416.80      359.22     37.79 o
  13  16   5        9.23       16.63     38.90 o
  15  16   5      227.60      196.93     36.89 o
 -14  17   5       46.33       47.90     32.68 o
 -12  17   5      139.31      122.20     29.49 o
 -10  17   5      438.73      400.58     35.54 o
  -8  17   5       21.47       -2.97     19.22 o
  -6  17   5      603.10      606.38     32.72 o
  -4  17   5      753.90      731.29     31.99 o
  -2  17   5      192.64      210.87     15.70 o
   0  17   5      272.29      282.08     19.62 o
   2  17   5       78.72       75.72     23.54 o
   4  17   5     2591.41     2831.16     58.54 o
   6  17   5      781.24      807.10     39.66 o
   8  17   5       33.79       -9.56     21.05 o
  10  17   5        1.06      -31.25     20.83 o
  12  17   5        2.14      -28.12     26.39 o
  14  17   5        0.11      -29.06     32.39 o
 -13  18   5        0.12       10.45     28.15 o
 -11  18   5       45.61       26.74     26.22 o
  -9  18   5       28.23       11.43     24.50 o
  -7  18   5       54.68       51.94     20.63 o
  -5  18   5     1842.99     1986.38     52.14 o
  -3  18   5       22.72       -3.71     18.97 o
  -1  18   5      486.29      509.72     27.04 o
   1  18   5      105.93       99.75     18.89 o
   3  18   5       65.18       78.52     20.68 o
   5  18   5     1281.82     1263.87     48.91 o
   7  18   5       90.77       67.31     23.27 o
   9  18   5      110.25       76.23     24.75 o
  11  18   5       25.02       -6.75     23.61 o
  13  18   5        3.16        5.84     26.41 o
 -12  19   5        1.57       65.71     43.16 o
 -10  19   5       54.01       23.39     27.44 o
  -8  19   5       44.11       18.62     22.88 o
  -6  19   5      406.89      430.99     30.43 o
  -4  19   5      222.50      243.12     25.68 o
  -2  19   5        1.21        1.09     17.19 o
   0  19   5       52.70       42.92     18.10 o
   2  19   5       49.69       77.09     21.93 o
   4  19   5      451.44      577.19     36.89 o
   6  19   5        7.41       -3.56     21.95 o
   8  19   5        8.45        4.82     23.04 o
  10  19   5       49.36       32.29     23.77 o
  12  19   5        4.86        3.87     25.65 o
  -9  20   5      100.85       90.00     28.94 o
  -7  20   5       13.84       26.28     22.03 o
  -5  20   5        1.26        6.44     20.66 o
  -3  20   5        1.53      -25.56     26.26 o
  -1  20   5      186.11      244.11     26.72 o
   1  20   5       17.84       73.06     23.36 o
   3  20   5       25.39       20.33     22.00 o
   5  20   5        2.81      -23.88     23.07 o
   7  20   5       44.54      -20.53     22.57 o
   9  20   5       45.38        1.46     24.31 o
  -8  21   5        6.95      -12.32     23.54 o
  -6  21   5        1.88       13.01     22.18 o
  -4  21   5        0.05      -30.45     20.30 o
  -2  21   5      160.80      154.41     29.14 o
   0  21   5     1507.17     1791.14     61.01 o
   2  21   5       85.36       99.13     27.51 o
   4  21   5       53.97       23.69     22.98 o
   6  21   5        8.73       12.44     25.85 o
   8  21   5       37.77       -8.16     26.34 o
  -5  22   5       59.43       24.33     27.94 o
  -3  22   5       19.28       66.26     29.99 o
  -1  22   5       33.40       50.31     27.29 o
   1  22   5      169.64      296.40     34.01 o
   3  22   5       38.04       36.78     29.96 o
   5  22   5       15.64       13.48     28.07 o
   1   1   6     4891.09     4738.67     33.65 o
   0   2   6      367.42      410.44      8.40 o
   2   2   6     1872.59     1732.66     16.02 o
  -1   3   6      122.53      117.83      5.16 o
   1   3   6     1781.98     1742.56     15.64 o
   3   3   6     9594.48     9845.85     61.04 o
  -2   4   6     1404.60     1603.95     18.24 o
   0   4   6     8520.53     9354.99     62.03 o
   2   4   6      716.78      840.88     12.24 o
   4   4   6     2023.04     1994.81     24.10 o
  -3   5   6     9782.98    10202.10     79.15 o
  -1   5   6     4311.08     4788.20     38.81 o
   1   5   6     2312.91     2625.46     25.32 o
   3   5   6      104.75       51.86      6.19 o
   5   5   6     2230.25     2389.95     27.52 o
  -4   6   6      659.03      932.89     16.75 o
  -2   6   6     4734.07     4655.31     37.79 o
   0   6   6        2.91        8.55      3.85 o
   2   6   6    18325.68    18574.23    131.80 o
   4   6   6     7715.34     6982.91     60.20 o
   6   6   6      600.72      510.64     12.96 o
  -5   7   6      463.57      483.52     13.99 o
  -3   7   6     6804.41     6873.23     58.32 o
  -1   7   6     5176.63     5413.68     44.19 o
   1   7   6     5003.57     5379.63     47.66 o
   3   7   6      403.32      465.01     12.79 o
   5   7   6     1602.79     1467.41     22.98 o
   7   7   6       19.49       10.61      7.98 o
  -6   8   6       92.88      109.98     10.02 o
  -4   8   6     1697.09     1800.06     26.24 o
  -2   8   6     1018.13      714.75     18.74 o
   0   8   6     3770.22     3628.93     37.79 o
   2   8   6      487.07      457.85     13.42 o
   4   8   6      845.97      974.77     20.00 o
   6   8   6      355.21      285.21     13.67 o
   8   8   6      165.49      180.38     11.66 o
  -7   9   6      349.51      299.11     16.52 o
  -5   9   6     3665.00     3728.56     47.49 o
  -3   9   6     3985.66     3852.35     44.47 o
  -1   9   6     5373.77     5606.10     53.04 o
   1   9   6     7648.56     7943.64     72.98 o
   3   9   6    17924.45    19007.30    161.60 o
   5   9   6     1468.96     1515.25     30.77 o
   7   9   6      148.52      105.02     14.12 o
   9   9   6       68.44       71.00     10.80 o
  -8  10   6      449.70      431.33     30.16 o
  -6  10   6        1.73        1.87      9.31 o
  -4  10   6     1139.37     1065.22     26.74 o
  -2  10   6     5396.75     5412.67     52.70 o
   0  10   6     2324.45     2366.27     30.04 o
   2  10   6     2422.64     2541.43     35.84 o
   4  10   6       95.55       50.96     10.67 o
   6  10   6      879.61      745.28     25.73 o
   8  10   6     2033.54     1944.73     37.94 o
  10  10   6       41.70       29.07     12.67 o
  -9  11   6     9824.28     9573.84    141.94 o
  -7  11   6     1875.32     1746.34     46.54 o
  -5  11   6      687.34      781.50     29.02 o
  -3  11   6     2721.23     2908.62     38.94 o
  -1  11   6       48.23       79.88      9.44 o
   1  11   6     2769.01     2790.95     42.17 o
   3  11   6       10.12       17.65     10.25 o
   5  11   6      138.14      140.02     16.35 o
   7  11   6        8.90        7.10      8.05 o
   9  11   6       38.23       21.84     22.44 o
  11  11   6      283.41      261.37     17.70 o
 -10  12   6     1580.86     1635.53     43.22 o
  -8  12   6     4833.05     4846.94     68.62 o
  -6  12   6       97.39       61.19     17.12 o
  -4  12   6      964.07      936.07     28.67 o
  -2  12   6        2.77        4.48      7.61 o
   0  12   6      760.58      753.93     23.13 o
   2  12   6       82.13      114.76     12.55 o
   4  12   6      518.02      496.52     37.79 o
   6  12   6        5.95       28.71     15.40 o
   8  12   6     3323.61     3290.04     65.31 o
  10  12   6      469.45      399.08     20.29 o
  12  12   6       31.84        3.56     18.56 o
 -11  13   6      441.39      473.52     29.47 o
  -9  13   6      642.28      623.38     33.70 o
  -7  13   6      445.63      466.87     27.83 o
  -5  13   6      901.88      870.10     29.73 o
  -3  13   6      852.94      813.13     29.40 o
  -1  13   6      471.33      522.31     20.56 o
   1  13   6      472.26      462.68     19.69 o
   3  13   6     1475.81     1408.41     35.14 o
   5  13   6        0.11      -13.61     13.17 o
   7  13   6    18409.54    18242.86    407.57 o
   9  13   6       50.68       31.61     14.85 o
  11  13   6       81.90      107.87     16.15 o
  13  13   6      371.41      467.71     32.22 o
 -12  14   6       44.70       69.42     25.02 o
 -10  14   6      222.22      166.59     26.99 o
  -8  14   6        2.01      -10.37     17.56 o
  -6  14   6      125.35      229.30     21.43 o
  -4  14   6      260.84      265.90     20.53 o
  -2  14   6      339.24      376.35     16.51 o
   0  14   6      981.39     1009.34     27.90 o
   2  14   6      278.71      298.95     25.91 o
   4  14   6      395.60      416.74     23.74 o
   6  14   6      841.77      791.15     36.26 o
   8  14   6     1392.46     1417.09     51.02 o
  10  14   6       26.12       51.06     19.55 o
  12  14   6      152.83      158.20     29.55 o
  14  14   6       93.71      109.40     30.12 o
 -13  15   6        4.59      -22.97     22.69 o
 -11  15   6      318.96      354.22     32.68 o
  -9  15   6       80.35       39.04     22.28 o
  -7  15   6     2152.82     2201.53     53.99 o
  -5  15   6     4451.61     4593.50     69.21 o
  -3  15   6     1275.95     1347.80     30.40 o
  -1  15   6        7.86      -14.33     11.70 o
   1  15   6      251.35      246.40     17.16 o
   3  15   6        0.18        4.82     14.56 o
   5  15   6        0.12        6.13     16.32 o
   7  15   6      135.63      116.76     22.71 o
   9  15   6      443.45      567.24     41.88 o
  11  15   6      249.11      279.25     27.06 o
  13  15   6      138.55      164.95     32.66 o
  15  15   6        0.00      -34.05     26.34 o
 -14  16   6       23.50       45.93     28.42 o
 -12  16   6       81.95       46.56     25.58 o
 -10  16   6       39.57       19.56     22.46 o
  -8  16   6      247.74      267.98     27.08 o
  -6  16   6      235.46      228.28     24.32 o
  -4  16   6     1724.82     1887.38     59.34 o
  -2  16   6       64.27       68.69     16.60 o
   0  16   6        2.46      -18.52     12.35 o
   2  16   6        6.73        7.15     13.05 o
   4  16   6      571.56      626.39     33.31 o
   6  16   6       74.51       41.20     18.78 o
   8  16   6        2.10      -28.33     18.89 o
  10  16   6       29.81       28.98     26.91 o
  12  16   6       97.54       32.41     29.28 o
  14  16   6       25.43       31.00     28.15 o
 -13  17   6        0.48      -36.08     24.05 o
 -11  17   6       67.67      141.82     29.63 o
  -9  17   6       30.89       15.08     23.43 o
  -7  17   6      226.63      210.22     25.99 o
  -5  17   6        8.82       25.66     19.10 o
  -3  17   6      938.39      997.52     38.51 o
  -1  17   6      185.34      182.17     16.52 o
   1  17   6        4.19      -13.74     14.04 o
   3  17   6     2124.60     2433.66     84.55 o
   5  17   6      144.81      155.28     24.35 o
   7  17   6      119.08      129.56     24.25 o
   9  17   6      216.71      270.28     28.05 o
  11  17   6      336.31      274.77     39.06 o
  13  17   6        1.78        1.00     35.30 o
 -12  18   6        6.36      -29.39     25.65 o
 -10  18   6       96.59       90.00     28.05 o
  -8  18   6        8.67       -2.32     20.84 o
  -6  18   6       15.85        7.40     19.28 o
  -4  18   6        8.77        8.81     19.68 o
  -2  18   6       13.04       43.28     18.37 o
   0  18   6        5.08        2.79     16.85 o
   2  18   6      229.78      288.52     25.70 o
   4  18   6      158.77      118.90     22.95 o
   6  18   6       34.85       30.42     22.58 o
   8  18   6       13.16      -15.05     20.94 o
  10  18   6       32.67       14.96     22.05 o
  12  18   6        5.51       14.49     27.90 o
 -11  19   6       76.57       76.49     34.40 o
  -9  19   6        5.66        1.32     30.59 o
  -7  19   6       11.72      -28.81     19.21 o
  -5  19   6       55.75       91.38     22.37 o
  -3  19   6       30.06       36.26     21.21 o
  -1  19   6     1272.51     1399.31     42.12 o
   1  19   6      158.72      199.53     23.29 o
   3  19   6      355.92      405.22     30.19 o
   5  19   6      230.84      271.07     30.01 o
   7  19   6      201.63      206.32     29.10 o
   9  19   6        9.21      -15.14     25.06 o
  11  19   6       39.52      -11.76     24.84 o
 -10  20   6        1.15        7.45     27.83 o
  -8  20   6        0.61       -8.80     22.63 o
  -6  20   6       18.44        4.27     21.01 o
  -4  20   6        4.76      -24.10     19.26 o
  -2  20   6       72.96       85.53     23.41 o
   0  20   6      554.27      661.19     32.90 o
   2  20   6        0.22       13.91     21.70 o
   4  20   6      103.56       70.38     24.01 o
   6  20   6       96.65       57.52     28.37 o
   8  20   6        0.03      -26.30     24.60 o
  10  20   6        5.63      -14.34     25.59 o
  -7  21   6        2.96       11.69     26.34 o
  -5  21   6        0.05      -13.78     23.12 o
  -3  21   6      147.46      108.38     26.55 o
  -1  21   6       13.32       96.19     29.90 o
   1  21   6      436.59      520.57     41.90 o
   3  21   6      196.04      220.21     30.34 o
   5  21   6       19.83      -33.77     26.01 o
   7  21   6        5.37      -10.89     26.48 o
  -4  22   6        4.48      -29.33     25.47 o
  -2  22   6        0.05       46.61     29.21 o
   0  22   6      318.26      334.29     38.25 o
   2  22   6        0.18       -2.84     27.18 o
   4  22   6       25.37       86.23     31.66 o
   0   1   7      261.12      336.42      9.23 o
  -1   2   7    17035.57    18272.90    118.12 o
   1   2   7     1589.45     1727.03     15.93 o
  -2   3   7       71.58       18.67      4.85 o
   0   3   7     8809.83     8540.30     56.93 o
   2   3   7     3129.70     3195.46     27.27 o
  -3   4   7     8275.12     8895.56     60.97 o
  -1   4   7    38119.38    39342.25    252.72 o
   1   4   7     2102.72     2262.69     23.08 o
   3   4   7     7238.76     7668.14     56.45 o
  -4   5   7    19733.69    20537.38    150.92 o
  -2   5   7    10359.45    11195.26     83.79 o
   0   5   7    21899.58    22927.84    156.53 o
   2   5   7     7703.16     8384.59     65.49 o
   4   5   7     2964.82     2858.13     31.46 o
  -5   6   7     2647.51     2167.40     32.68 o
  -3   6   7       30.50       12.49      5.91 o
  -1   6   7     7707.08     8503.71     64.52 o
   1   6   7     5740.69     5887.68     48.99 o
   3   6   7      596.74      619.11     13.77 o
   5   6   7    11805.12    11714.59    104.76 o
  -6   7   7      120.75      106.90      8.97 o
  -4   7   7     3452.84     3360.88     34.73 o
  -2   7   7     1653.21     1801.19     21.36 o
   0   7   7    28568.47    29450.32    220.98 o
   2   7   7       57.83       25.51      7.01 o
   4   7   7     1797.00     2154.29     28.51 o
   6   7   7     1335.32     1349.57     23.19 o
  -7   8   7      457.83      347.42     15.01 o
  -5   8   7     3727.90     3553.21     39.43 o
  -3   8   7      101.28       24.43      6.76 o
  -1   8   7     9568.66    10164.53     76.38 o
   1   8   7     1944.05     1879.92     22.11 o
   3   8   7    11910.53    12182.85     99.71 o
   5   8   7        0.20       -6.78      8.01 o
   7   8   7       67.03       65.46      9.97 o
  -8   9   7      820.33      913.43     28.76 o
  -6   9   7      770.16      790.32     21.49 o
  -4   9   7       16.99       29.65      7.82 o
  -2   9   7       56.89       36.72      7.23 o
   0   9   7     1435.13     1544.67     22.27 o
   2   9   7     3509.64     3383.45     37.70 o
   4   9   7     6349.11     6076.96     66.28 o
   6   9   7      581.89      558.93     19.57 o
   8   9   7      186.12      189.63     13.75 o
  -9  10   7     3651.42     3513.27     48.26 o
  -7  10   7      426.02      385.15     17.15 o
  -5  10   7        5.19        7.12      9.33 o
  -3  10   7     3643.53     3664.15     42.45 o
  -1  10   7      228.91      331.85     12.87 o
   1  10   7     1267.83     1217.14     22.39 o
   3  10   7       16.55       19.96      9.41 o
   5  10   7      544.59      524.88     20.92 o
   7  10   7       54.21       44.62     11.40 o
   9  10   7     3824.66     3830.08     51.01 o
 -10  11   7     3112.46     3182.91     56.15 o
  -8  11   7      254.85      301.74     23.80 o
  -6  11   7      276.82      273.73     16.39 o
  -4  11   7     3354.71     3392.99     46.17 o
  -2  11   7        1.67       -0.41      8.17 o
   0  11   7     3029.81     2970.26     35.87 o
   2  11   7       66.37       62.05     10.86 o
   4  11   7     4231.60     4124.65     80.88 o
   6  11   7     1324.70     1190.41     30.37 o
   8  11   7     1626.73     1691.09     35.92 o
  10  11   7      592.63      665.92     23.41 o
 -11  12   7      103.28       80.00     17.84 o
  -9  12   7       18.75       12.53     14.83 o
  -7  12   7      118.02      115.67     20.66 o
  -5  12   7      926.08      852.03     28.18 o
  -3  12   7      205.64      260.64     13.64 o
  -1  12   7       13.39       17.54      8.51 o
   1  12   7       12.68        2.01      9.39 o
   3  12   7        6.50        2.14     10.30 o
   5  12   7      170.62      191.31     22.08 o
   7  12   7      748.03      713.03     39.58 o
   9  12   7     1033.29     1131.83     31.99 o
  11  12   7        0.93      -19.14     12.76 o
 -12  13   7      130.21       75.89     20.41 o
 -10  13   7      450.57      499.81     26.45 o
  -8  13   7       69.74       39.30     15.76 o
  -6  13   7      277.56      304.79     22.05 o
  -4  13   7        1.18      -19.95     13.30 o
  -2  13   7      185.48      195.20     13.16 o
   0  13   7        7.22       -9.57     10.14 o
   2  13   7       65.70       71.00     12.29 o
   4  13   7      183.40      185.43     19.54 o
   6  13   7      220.27      224.51     23.47 o
   8  13   7      208.24      209.10     17.91 o
  10  13   7       98.00       58.52     14.85 o
  12  13   7      106.17      102.29     17.84 o
 -13  14   7        4.19      -17.25     20.59 o
 -11  14   7       37.84        8.33     20.53 o
  -9  14   7      348.55      308.56     29.86 o
  -7  14   7      472.60      536.07     27.04 o
  -5  14   7     8570.01     8714.59    120.11 o
  -3  14   7        3.56      -15.71     10.47 o
  -1  14   7     1808.67     1716.42     31.93 o
   1  14   7       77.35       60.35     12.40 o
   3  14   7      149.09      137.48     14.56 o
   5  14   7      125.42      148.10     21.68 o
   7  14   7      953.62      940.72     45.21 o
   9  14   7       73.54       77.18     26.48 o
  11  14   7       66.25       54.62     17.65 o
  13  14   7        0.10      -35.86     23.91 o
 -14  15   7        0.23      -13.25     28.80 o
 -12  15   7       67.25       66.54     22.44 o
 -10  15   7        0.01      -11.07     21.80 o
  -8  15   7      159.72      134.02     23.21 o
  -6  15   7     2757.78     2959.03     77.87 o
  -4  15   7      303.99      338.40     24.20 o
  -2  15   7      201.11      181.25     16.48 o
   0  15   7      520.07      493.83     22.83 o
   2  15   7      601.40      568.41     22.97 o
   4  15   7     2143.95     2166.99     47.66 o
   6  15   7       24.40       36.87     15.89 o
   8  15   7       49.93        1.53     23.84 o
  10  15   7      235.85      212.50     24.26 o
  12  15   7      111.90       84.34     26.68 o
  14  15   7        2.84       45.13     32.76 o
 -15  16   7        4.46       16.29     34.53 o
 -13  16   7       75.99      100.92     28.64 o
 -11  16   7        1.91      -13.71     23.48 o
  -9  16   7       14.20        8.77     22.70 o
  -7  16   7      241.53      186.63     24.71 o
  -5  16   7      924.56     1049.75     39.08 o
  -3  16   7      288.59      342.18     20.53 o
  -1  16   7        5.63      -16.98     11.32 o
   1  16   7      697.44      664.77     27.02 o
   3  16   7       72.00       45.04     17.99 o
   5  16   7     1594.84     1474.34     47.58 o
   7  16   7       84.99       47.90     21.34 o
   9  16   7      511.68      403.08     34.53 o
  11  16   7     1237.33     1227.92     54.80 o
  13  16   7        0.65      -12.97     28.27 o
  15  16   7        0.27       -8.09     34.17 o
 -14  17   7       53.79       16.66     34.26 o
 -12  17   7        0.05      -29.77     23.89 o
 -10  17   7      569.82      527.32     39.78 o
  -8  17   7      110.95       53.59     22.01 o
  -6  17   7       51.25       26.82     20.74 o
  -4  17   7        1.30       31.13     19.62 o
  -2  17   7      589.08      622.53     29.95 o
   0  17   7       15.56       -5.03     16.49 o
   2  17   7      759.26      724.81     30.82 o
   4  17   7       27.74       27.75     21.19 o
   6  17   7      161.92       86.62     28.88 o
   8  17   7       68.07       49.86     22.04 o
  10  17   7      106.49       64.80     34.02 o
  12  17   7      135.49      169.30     34.95 o
  14  17   7        6.89        9.49     29.85 o
 -11  18   7        1.96       39.14     26.37 o
  -9  18   7      254.23      234.90     33.05 o
  -7  18   7        3.39       -1.95     21.29 o
  -5  18   7      607.39      674.53     34.77 o
  -3  18   7       68.48      145.31     23.06 o
  -1  18   7     2491.52     2783.20     54.63 o
   1  18   7      355.65      429.08     29.99 o
   3  18   7      740.86      705.20     34.51 o
   5  18   7       17.37        0.67     19.16 o
   7  18   7       62.15       38.01     24.23 o
   9  18   7       25.03       25.73     23.88 o
  11  18   7       23.89       22.65     28.00 o
 -10  19   7        6.69      -19.30     25.56 o
  -8  19   7      230.86      246.58     29.63 o
  -6  19   7        1.68      -30.90     20.60 o
  -4  19   7        2.45        2.65     22.49 o
  -2  19   7     1623.57     1907.37     48.05 o
   0  19   7      647.22      766.48     34.16 o
   2  19   7        0.19        6.11     22.70 o
   4  19   7        3.08      -27.71     20.80 o
   6  19   7       29.62       23.93     25.27 o
   8  19   7       95.71       82.58     27.83 o
  10  19   7       35.24       41.90     27.04 o
  -9  20   7        3.10        8.56     29.65 o
  -7  20   7       63.10       49.31     25.48 o
  -5  20   7        9.14      -17.64     22.05 o
  -3  20   7       15.18       29.11     26.45 o
  -1  20   7      324.76      429.48     34.49 o
   1  20   7      766.11      836.54     42.52 o
   3  20   7      416.80      497.88     36.21 o
   5  20   7      283.93      270.02     30.49 o
   7  20   7      324.04      363.67     37.49 o
   9  20   7       19.24      -20.20     25.39 o
  -6  21   7       55.49       84.20     27.60 o
  -4  21   7       37.16       18.35     24.06 o
  -2  21   7      129.23      157.63     28.73 o
   0  21   7      121.88      154.31     31.91 o
   2  21   7      395.52      516.78     42.40 o
   4  21   7       39.00       30.61     24.66 o
   6  21   7       29.20       18.47     24.51 o
  -1  22   7       68.25       73.00     30.40 o
   1  22   7        5.78       30.24     29.69 o
   0   0   8     8194.29    10287.38    147.19 o
   1   1   8     2396.85     2622.52     27.49 o
   0   2   8     4047.89     4757.86     41.92 o
   2   2   8     4617.17     5046.82     46.76 o
  -1   3   8     8013.61     7306.67     59.63 o
   1   3   8    12450.34    13328.49     98.34 o
   3   3   8        1.91        2.27      5.36 o
  -2   4   8    26874.72    30520.50    219.18 o
   0   4   8      872.98      931.48     12.35 o
   2   4   8      544.46      628.91     12.45 o
   4   4   8      562.56      575.05     12.01 o
  -3   5   8     4180.16     4725.91     42.62 o
  -1   5   8    11333.38    12357.14     96.12 o
   1   5   8     5137.02     5222.45     46.61 o
   3   5   8      321.10      481.81     13.19 o
   5   5   8     9242.74     9106.66     74.71 o
  -4   6   8     1037.66     1138.34     17.70 o
  -2   6   8      644.64      692.77     14.57 o
   0   6   8     4050.53     4548.69     41.27 o
   2   6   8    18666.87    20581.37    153.61 o
   4   6   8     1398.39     1476.88     20.24 o
   6   6   8      270.08      240.63     10.83 o
  -5   7   8     1752.01     1748.20     35.26 o
  -3   7   8       58.32       48.05      6.88 o
  -1   7   8     2686.64     2968.17     31.28 o
   1   7   8      980.61      782.94     16.59 o
   3   7   8       27.59       68.91      7.22 o
   5   7   8        3.67        5.68      7.17 o
   7   7   8      339.06      349.33     16.83 o
  -6   8   8     5332.88     4970.79     51.04 o
  -4   8   8      211.49      215.39     10.54 o
  -2   8   8      336.66      351.14     11.77 o
   0   8   8     5158.34     5722.47     51.87 o
   2   8   8     4472.09     4807.87     46.24 o
   4   8   8     1147.53     1119.89     20.59 o
   6   8   8     1449.92     1473.37     27.69 o
   8   8   8      169.13      224.74     14.68 o
  -7   9   8     1639.41     1813.64     31.34 o
  -5   9   8     5199.76     4920.71     53.72 o
  -3   9   8    12167.90    12266.37     98.73 o
  -1   9   8     1733.32     1749.99     27.09 o
   1   9   8     9607.62    10032.37    107.46 o
   3   9   8     6584.86     6947.10     61.23 o
   5   9   8      247.27      191.35     13.00 o
   7   9   8     3804.06     3812.09     48.26 o
   9   9   8     1868.15     1857.64     42.91 o
  -8  10   8     4192.88     3833.60     54.18 o
  -6  10   8       83.72       89.12     11.60 o
  -4  10   8      214.83      201.04     12.47 o
  -2  10   8     6203.70     6410.05     59.27 o
   0  10   8      179.34      147.74      9.56 o
   2  10   8      385.56      453.32     15.06 o
   4  10   8       29.42       72.36     10.11 o
   6  10   8     1877.73     1872.23     36.81 o
   8  10   8       35.97       67.34     13.32 o
  10  10   8      295.08      297.39     22.08 o
  -9  11   8     1071.50     1048.18     30.80 o
  -7  11   8     6224.54     6241.72     71.41 o
  -5  11   8      213.10      209.84     15.37 o
  -3  11   8       25.00       32.70      9.74 o
  -1  11   8        7.42        7.57      8.01 o
   1  11   8       10.07       -0.01      7.77 o
   3  11   8     5679.79     5737.72     81.92 o
   5  11   8      132.54      108.25     13.04 o
   7  11   8     4655.25     4510.24     72.53 o
   9  11   8      299.07      311.40     18.98 o
  11  11   8       99.65       67.20     14.72 o
 -10  12   8      715.19      670.75     30.06 o
  -8  12   8     1453.50     1364.76     33.96 o
  -6  12   8      223.44      233.46     19.03 o
  -4  12   8     1182.77     1177.36     27.56 o
  -2  12   8     1749.33     1719.62     29.47 o
   0  12   8        8.07       18.12      9.55 o
   2  12   8       58.28       82.08     11.60 o
   4  12   8      892.95     1057.08     29.01 o
   6  12   8     2249.71     2123.55     46.62 o
   8  12   8       16.37        8.80     13.50 o
  10  12   8     1494.69     1535.38     51.38 o
  12  12   8        0.14      -26.63     19.33 o
 -11  13   8     1094.42     1267.98     47.62 o
  -9  13   8        1.13      -21.93     14.62 o
  -7  13   8     1192.03     1113.60     43.85 o
  -5  13   8     1033.67      962.55     36.35 o
  -3  13   8     1377.64     1304.80     38.51 o
  -1  13   8     5262.26     5548.10     60.34 o
   1  13   8     1294.27     1269.72     29.21 o
   3  13   8      669.60      764.72     35.49 o
   5  13   8     1451.13     1490.08     39.58 o
   7  13   8        5.85       -1.02     13.31 o
   9  13   8     1136.38     1148.63     34.82 o
  11  13   8      393.88      471.86     24.95 o
  13  13   8       14.94       20.32     20.91 o
 -12  14   8       52.69       56.78     21.49 o
 -10  14   8      176.25      147.99     23.35 o
  -8  14   8       10.57       -3.91     16.54 o
  -6  14   8        2.33      -13.04     14.07 o
  -4  14   8     4334.60     4277.30     64.37 o
  -2  14   8      295.03      283.92     17.89 o
   0  14   8      343.44      389.93     22.04 o
   2  14   8      996.10      928.16     27.38 o
   4  14   8      111.73      128.60     16.93 o
   6  14   8        1.53      -14.12     16.39 o
   8  14   8       29.06       19.24     19.95 o
  10  14   8       26.54       10.52     18.32 o
  12  14   8       37.66       66.66     27.97 o
  14  14   8      213.79      200.90     38.59 o
 -13  15   8       19.30       21.83     34.23 o
 -11  15   8      209.76      240.63     27.32 o
  -9  15   8       53.33       56.29     20.80 o
  -7  15   8      408.43      391.69     28.73 o
  -5  15   8        7.81       20.23     18.90 o
  -3  15   8     2371.65     2531.07     51.20 o
  -1  15   8      504.95      508.41     22.35 o
   1  15   8        1.67      -18.45     12.30 o
   3  15   8       90.93       96.17     16.07 o
   5  15   8      810.55      942.80     35.30 o
   7  15   8      776.16      666.82     35.47 o
   9  15   8       96.72       98.21     21.32 o
  11  15   8      163.74      160.11     31.74 o
  13  15   8       26.55       19.41     28.29 o
  15  15   8      190.35      279.30     45.86 o
 -14  16   8        2.13      -20.31     31.08 o
 -12  16   8      147.97      121.33     27.50 o
 -10  16   8       22.26       18.21     20.88 o
  -8  16   8        5.62       19.22     20.67 o
  -6  16   8      128.73      141.15     23.23 o
  -4  16   8      115.50      120.58     22.29 o
  -2  16   8      119.03      152.44     19.83 o
   0  16   8      462.11      519.44     26.51 o
   2  16   8      184.45      208.80     21.48 o
   4  16   8      100.53      108.10     20.43 o
   6  16   8      976.75      958.98     40.46 o
   8  16   8       56.19       58.45     25.67 o
  10  16   8        0.62      -30.50     20.43 o
  12  16   8       12.11       -5.69     27.20 o
  14  16   8       13.86      -36.63     28.96 o
 -13  17   8        6.13       -2.30     29.17 o
 -11  17   8        7.81       -1.05     23.48 o
  -9  17   8       95.69       81.15     27.21 o
  -7  17   8      286.14      310.71     29.62 o
  -5  17   8      109.90      108.09     25.58 o
  -3  17   8       17.27       -4.08     17.64 o
  -1  17   8      226.11      276.58     22.90 o
   1  17   8       10.88        6.92     17.26 o
   3  17   8       21.45       30.06     20.97 o
   5  17   8       81.09       70.24     22.03 o
   7  17   8        2.36      -30.55     20.37 o
   9  17   8      187.22      201.77     25.82 o
  11  17   8        0.08       28.78     41.42 o
  13  17   8       36.48       49.40     37.40 o
 -12  18   8       61.68      -11.33     24.94 o
 -10  18   8        0.03       17.95     28.83 o
  -8  18   8       41.23       35.13     23.02 o
  -6  18   8       94.26       61.62     22.68 o
  -4  18   8       77.66       88.42     23.63 o
  -2  18   8      223.81      203.11     29.63 o
   0  18   8     1774.19     1751.03     49.52 o
   2  18   8     1135.14     1132.66     46.44 o
   4  18   8       54.71       55.51     22.77 o
   6  18   8        8.35      -29.38     19.59 o
   8  18   8        3.35      -17.08     23.17 o
  10  18   8      150.06      147.57     27.23 o
  12  18   8      118.73      141.82     35.91 o
  -9  19   8       80.31      104.36     33.07 o
  -7  19   8       63.05       47.35     24.50 o
  -5  19   8       13.39      -11.01     21.77 o
  -3  19   8      494.68      502.27     35.05 o
  -1  19   8      161.53      164.57     24.78 o
   1  19   8      127.04      151.13     24.62 o
   3  19   8      144.22      116.57     25.88 o
   5  19   8        0.03      -27.90     21.01 o
   7  19   8      184.94      191.93     30.84 o
   9  19   8       24.63       20.93     25.15 o
  -8  20   8        0.76      -19.58     24.08 o
  -6  20   8        0.35      -30.20     22.31 o
  -4  20   8       22.07        2.85     23.00 o
  -2  20   8       61.79       66.44     25.06 o
   0  20   8        2.57       42.44     26.85 o
   2  20   8        0.08       39.86     23.61 o
   4  20   8       68.68       78.34     27.15 o
   6  20   8       14.33      -18.00     24.83 o
   8  20   8       19.26      -36.43     24.28 o
  -5  21   8       33.89       62.80     27.94 o
  -3  21   8       27.00       47.22     25.24 o
  -1  21   8      111.64       77.06     26.29 o
   1  21   8       13.15      -18.74     25.56 o
   3  21   8      425.61      476.04     36.38 o
   5  21   8       62.68       31.12     25.56 o
   0   1   9     8815.08     9529.54     74.23 o
  -1   2   9     7691.58     7624.71     54.23 o
   1   2   9      163.98      154.97      6.70 o
  -2   3   9     4344.23     4277.79     39.29 o
   0   3   9      341.30      248.15      8.08 o
   2   3   9     2813.26     2786.69     28.44 o
  -3   4   9      323.12      297.34     10.40 o
  -1   4   9    17620.34    18855.05    135.23 o
   1   4   9    24669.56    26532.23    180.22 o
   3   4   9     2598.22     2666.18     27.54 o
  -4   5   9      603.48      648.61     14.14 o
  -2   5   9      919.59      997.81     17.45 o
   0   5   9       54.21       81.39      7.63 o
   2   5   9     4986.62     5299.18     48.37 o
   4   5   9     1426.51     1379.59     20.43 o
  -5   6   9     8402.72     8293.19     88.46 o
  -3   6   9     1278.27     1570.29     20.97 o
  -1   6   9     6437.73     6945.61     60.59 o
   1   6   9       68.06       55.71      7.38 o
   3   6   9       21.85       18.46      7.45 o
   5   6   9      372.35      312.37     11.17 o
  -6   7   9      293.63      382.66     13.68 o
  -4   7   9      343.10      371.21     12.00 o
  -2   7   9      338.73      401.82     12.90 o
   0   7   9      661.76      623.59     16.05 o
   2   7   9    10880.05    11568.61    101.35 o
   4   7   9      119.65       92.88      9.46 o
   6   7   9        5.12      -11.44      7.63 o
  -7   8   9        0.13       -6.60      8.44 o
  -5   8   9     1457.24     1459.15     24.09 o
  -3   8   9     6916.32     7038.73     64.25 o
  -1   8   9      824.77      874.86     20.19 o
   1   8   9      173.91      222.07     12.08 o
   3   8   9     2291.70     2532.96     31.17 o
   5   8   9     7616.78     7581.89     73.46 o
   7   8   9      351.81      409.26     16.25 o
  -8   9   9      752.16      791.60     25.87 o
  -6   9   9      722.71      710.39     21.14 o
  -4   9   9       66.04       62.18      9.00 o
  -2   9   9       24.61        4.22      7.37 o
   0   9   9       19.29        5.56      8.65 o
   2   9   9       30.32       31.83      7.79 o
   4   9   9       44.36       52.77      9.69 o
   6   9   9     1757.29     1916.34     30.45 o
   8   9   9      525.26      617.49     22.35 o
  -9  10   9     1278.56     1255.04     40.62 o
  -7  10   9     1953.93     1827.05     43.95 o
  -5  10   9      194.61      234.85     14.69 o
  -3  10   9      129.74      173.72     13.39 o
  -1  10   9        3.20       -5.02      8.18 o
   1  10   9      285.97      320.83     15.92 o
   3  10   9      171.35      193.96     13.22 o
   5  10   9      296.27      311.46     15.42 o
   7  10   9     6352.90     6154.88     69.18 o
   9  10   9     2642.77     2650.40     45.12 o
 -10  11   9       12.01      -14.09     13.10 o
  -8  11   9      236.09      184.28     17.06 o
  -6  11   9     7224.17     7173.11     78.16 o
  -4  11   9      551.46      569.46     19.10 o
  -2  11   9     1386.15     1429.34     25.49 o
   0  11   9      446.23      468.40     14.40 o
   2  11   9      406.36      431.15     15.71 o
   4  11   9      857.61      954.06     30.84 o
   6  11   9     4992.82     4986.11     65.69 o
   8  11   9       12.64       -2.72     14.05 o
  10  11   9      278.67      257.72     17.47 o
 -11  12   9        0.17      -19.13     15.40 o
  -9  12   9      727.90      623.90     32.44 o
  -7  12   9      793.14      888.33     28.39 o
  -5  12   9     1304.92     1244.19     38.18 o
  -3  12   9        8.76       -5.19     11.82 o
  -1  12   9       23.86       24.70      8.99 o
   1  12   9      703.24      729.38     18.03 o
   3  12   9     1708.77     1742.29     31.66 o
   5  12   9       22.03       60.97     15.82 o
   7  12   9     2130.46     2130.37     41.22 o
   9  12   9       80.88       58.94     16.57 o
  11  12   9       13.69        9.19     15.71 o
 -12  13   9       76.87       88.67     23.43 o
 -10  13   9        5.21      -13.08     15.86 o
  -8  13   9      995.82      935.72     32.55 o
  -6  13   9      993.94      968.01     30.38 o
  -4  13   9     1879.18     2033.90     36.96 o
  -2  13   9      278.40      225.18     16.90 o
   0  13   9     1142.32     1159.40     23.65 o
   2  13   9        4.83       -1.20     10.76 o
   4  13   9      278.76      354.64     20.58 o
   6  13   9       16.57        1.35     14.94 o
   8  13   9      281.28      173.15     18.74 o
  10  13   9     1140.15     1202.29     39.61 o
  12  13   9        3.30       11.67     20.29 o
 -13  14   9      116.24      125.98     31.77 o
 -11  14   9       59.25       30.94     25.74 o
  -9  14   9        6.92       -9.14     18.55 o
  -7  14   9      238.33      253.76     22.45 o
  -5  14   9       47.11       52.20     15.00 o
  -3  14   9     2379.78     2477.06     46.80 o
  -1  14   9        2.69      -10.30     10.94 o
   1  14   9      804.49      749.03     24.13 o
   3  14   9     3051.12     3006.55     60.54 o
   5  14   9     3420.72     3435.74     59.29 o
   7  14   9      726.28      811.80     64.36 o
   9  14   9      435.98      512.45     34.01 o
  11  14   9       72.49       55.76     26.47 o
  13  14   9      270.32      289.30     37.11 o
 -14  15   9        5.04       27.42     32.91 o
 -12  15   9        2.90      -16.53     22.87 o
 -10  15   9      508.99      500.20     36.53 o
  -8  15   9      192.40      220.85     24.85 o
  -6  15   9      468.47      398.76     26.23 o
  -4  15   9       31.19       32.76     17.32 o
  -2  15   9     2052.14     2284.57     40.12 o
   0  15   9        0.67      -19.09     12.73 o
   2  15   9     1036.91     1054.94     32.57 o
   4  15   9      593.92      695.40     29.56 o
   6  15   9      227.62      188.71     22.73 o
   8  15   9      129.10      147.46     25.83 o
  10  15   9       29.86       15.82     20.81 o
  12  15   9       35.91       47.15     28.87 o
  14  15   9       66.00       75.67     32.05 o
 -13  16   9       33.43       50.02     30.99 o
 -11  16   9      167.63      188.58     29.45 o
  -9  16   9      354.09      306.79     31.63 o
  -7  16   9       77.98       67.48     19.47 o
  -5  16   9     1276.10     1390.31     62.04 o
  -3  16   9       50.52       17.78     19.27 o
  -1  16   9     1057.69     1069.26     38.51 o
   1  16   9       16.38       28.21     19.04 o
   3  16   9      810.66      798.97     35.62 o
   5  16   9        3.56      -10.45     17.94 o
   7  16   9       82.32       41.04     26.08 o
   9  16   9      208.58      264.89     29.72 o
  11  16   9      155.06      210.23     68.57 o
  13  16   9       14.24      -23.38     28.43 o
 -12  17   9      281.90      269.00     38.40 o
 -10  17   9      148.29      185.59     29.79 o
  -8  17   9      109.09       74.98     23.79 o
  -6  17   9        3.24      -17.12     18.22 o
  -4  17   9        0.04       -2.97     19.85 o
  -2  17   9      140.17       70.78     20.27 o
   0  17   9      975.94     1144.83     42.52 o
   2  17   9      312.75      326.84     26.78 o
   4  17   9      739.59      625.95     35.61 o
   6  17   9      194.36      257.72     25.83 o
   8  17   9       21.83       14.22     20.66 o
  10  17   9        3.32      -21.87     27.33 o
  12  17   9       55.67       70.99     33.11 o
 -11  18   9        2.12       22.10     26.50 o
  -9  18   9        5.23       52.66     25.72 o
  -7  18   9       14.94       40.79     27.94 o
  -5  18   9        0.68      -28.60     20.34 o
  -3  18   9        4.64        9.78     20.90 o
  -1  18   9      543.60      584.33     42.61 o
   1  18   9     2907.68     3237.42     64.52 o
   3  18   9      565.93      597.80     36.61 o
   5  18   9      454.86      489.82     31.56 o
   7  18   9       43.25        6.42     20.36 o
   9  18   9      194.98      176.73     27.66 o
  11  18   9      178.58      173.65     37.04 o
  -8  19   9       96.40       75.07     25.12 o
  -6  19   9      133.81      103.11     28.02 o
  -4  19   9      118.61      141.29     26.06 o
  -2  19   9      113.16      148.02     26.09 o
   0  19   9        4.21       35.24     22.06 o
   2  19   9      159.91      267.72     30.15 o
   4  19   9        5.92       -4.52     22.55 o
   6  19   9       58.80       61.39     23.53 o
   8  19   9      109.15      106.32     24.67 o
  -7  20   9        0.86      -21.67     35.27 o
  -5  20   9       67.15       39.42     26.78 o
  -3  20   9       38.94       76.28     46.82 o
  -1  20   9        0.59       57.22     24.56 o
   1  20   9       57.90       44.04     27.62 o
   3  20   9      194.94      215.21     29.12 o
   5  20   9        1.23        4.63     25.88 o
   7  20   9       13.41      -13.62     21.69 o
  -2  21   9      109.01      112.38     29.61 o
   0  21   9       63.43       90.64     28.90 o
   2  21   9       50.80        1.11     26.35 o
   1   1  10       29.33        7.30      5.20 o
   0   2  10      189.28      170.17      8.24 o
   2   2  10       17.05        8.36      5.15 o
  -1   3  10      232.95      298.98     11.32 o
   1   3  10    19504.02    21196.11    159.63 o
   3   3  10      169.25      178.98      7.97 o
  -2   4  10      971.22      931.18     19.59 o
   0   4  10     1435.56     1678.65     19.59 o
   2   4  10     2326.50     2552.17     27.62 o
   4   4  10      579.34      581.31     14.11 o
  -3   5  10     5805.04     5865.82     52.76 o
  -1   5  10     3538.01     3595.81     34.76 o
   1   5  10      574.25      772.20     15.33 o
   3   5  10        7.36       36.60      7.18 o
   5   5  10       73.34       59.89      7.87 o
  -4   6  10        0.06        3.88      6.87 o
  -2   6  10      845.06      938.63     18.71 o
   0   6  10     1053.72     1052.45     18.70 o
   2   6  10        7.96        5.74      6.63 o
   4   6  10      230.68      271.31     12.25 o
   6   6  10       71.84       53.20      8.76 o
  -5   7  10     7062.70     6712.72     66.31 o
  -3   7  10     8633.69     8947.32     76.87 o
  -1   7  10      238.32      202.06     11.42 o
   1   7  10      446.56      466.63     15.15 o
   3   7  10     2566.47     2562.77     32.75 o
   5   7  10     4135.44     4081.61     44.79 o
   7   7  10     2421.49     2404.56     33.31 o
  -6   8  10       40.53       18.43      8.56 o
  -4   8  10      365.79      390.64     14.18 o
  -2   8  10     2149.27     2315.88     28.52 o
   0   8  10       52.46       50.19      8.89 o
   2   8  10     1208.65     1258.79     22.62 o
   4   8  10      335.35      351.28     14.83 o
   6   8  10       76.03       78.68      9.69 o
   8   8  10      284.66      242.33     14.88 o
  -7   9  10     1829.39     1752.63     36.82 o
  -5   9  10     3224.77     3454.65     40.47 o
  -3   9  10     1247.52     1177.95     23.33 o
  -1   9  10     4378.81     4388.13     48.55 o
   1   9  10     3009.45     2908.93     39.94 o
   3   9  10     1932.36     1888.19     32.03 o
   5   9  10      222.57      254.57     14.13 o
   7   9  10     1025.41     1051.38     33.64 o
   9   9  10     1497.67     1476.25     33.92 o
  -8  10  10     3456.02     3630.82     62.04 o
  -6  10  10      730.19      653.76     24.58 o
  -4  10  10        8.97       -4.09      8.89 o
  -2  10  10      213.66      255.71     13.79 o
   0  10  10        3.50       10.47      9.83 o
   2  10  10      769.74      732.37     22.57 o
   4  10  10       19.51       24.30      9.32 o
   6  10  10      668.81      635.51     25.10 o
   8  10  10      163.29      185.57     19.98 o
  10  10  10       32.65        8.52     14.43 o
  -9  11  10     2138.79     2183.58     49.54 o
  -7  11  10     2107.49     2053.64     40.66 o
  -5  11  10     3949.97     3998.51     51.63 o
  -3  11  10     2121.44     2217.34     33.36 o
  -1  11  10       32.50       34.07     10.79 o
   1  11  10     2985.59     3033.28     43.89 o
   3  11  10       25.34       11.99      9.58 o
   5  11  10      250.98      279.16     18.83 o
   7  11  10      159.32      165.01     16.65 o
   9  11  10      973.56     1050.58     30.81 o
  11  11  10      168.72      193.83     23.36 o
 -10  12  10      142.87      109.83     31.09 o
  -8  12  10      144.79      159.48     18.86 o
  -6  12  10      540.77      506.50     22.81 o
  -4  12  10       18.30        3.51     12.02 o
  -2  12  10      526.59      523.50     20.73 o
   0  12  10     1290.78     1209.15     25.70 o
   2  12  10      593.66      721.60     26.01 o
   4  12  10       19.09       16.11     11.74 o
   6  12  10     1239.89     1288.44     31.98 o
   8  12  10      233.83      191.32     21.85 o
  10  12  10      120.83       59.35     18.75 o
  12  12  10        4.56        4.39     19.62 o
 -11  13  10        0.72      -14.23     19.52 o
  -9  13  10       29.24       -7.18     18.99 o
  -7  13  10      426.15      450.87     26.73 o
  -5  13  10      682.55      738.62     26.72 o
  -3  13  10     1723.71     1791.20     34.09 o
  -1  13  10      275.81      295.90     17.97 o
   1  13  10      968.03      954.04     26.65 o
   3  13  10     2152.28     2319.21     38.06 o
   5  13  10      304.52      293.12     21.86 o
   7  13  10      872.78      905.51     32.56 o
   9  13  10        7.49      -25.04     16.69 o
  11  13  10       86.29       66.94     22.41 o
  13  13  10      408.73      412.61     39.75 o
 -12  14  10       92.05      121.88     26.95 o
 -10  14  10       97.57       77.42     23.66 o
  -8  14  10      120.53       84.22     22.69 o
  -6  14  10      175.46      175.77     22.57 o
  -4  14  10     1499.16     1574.09     45.09 o
  -2  14  10      613.47      646.54     29.74 o
   0  14  10       50.35       63.81     14.57 o
   2  14  10      329.43      373.28     20.28 o
   4  14  10      213.71      215.94     22.60 o
   6  14  10      515.21      449.17     27.79 o
   8  14  10      285.80      300.68     29.25 o
  10  14  10      156.59      110.57     23.57 o
  12  14  10       33.20        2.85     27.71 o
  14  14  10       75.10      129.31     33.19 o
 -13  15  10        7.85      -26.11     28.01 o
 -11  15  10      279.06      306.87     32.07 o
  -9  15  10      448.93      450.51     34.60 o
  -7  15  10       78.55       94.25     22.09 o
  -5  15  10      339.93      290.76     24.08 o
  -3  15  10       54.49       61.54     20.22 o
  -1  15  10     1183.59     1156.35     33.69 o
   1  15  10       49.79       61.88     18.72 o
   3  15  10       35.79       17.62     16.94 o
   5  15  10        0.27       -3.36     17.50 o
   7  15  10      757.01      803.12     35.70 o
   9  15  10      149.84      144.17     29.49 o
  11  15  10        0.64       14.85     26.98 o
  13  15  10      157.81      136.81     34.37 o
 -12  16  10       22.14        6.42     29.58 o
 -10  16  10       66.95       36.91     25.10 o
  -8  16  10       76.67       44.16     28.57 o
  -6  16  10        5.86        2.53     19.20 o
  -4  16  10      500.72      474.69     29.75 o
  -2  16  10      220.06      241.10     22.13 o
   0  16  10      112.76      140.37     19.97 o
   2  16  10      347.69      331.75     24.44 o
   4  16  10      449.61      391.99     27.55 o
   6  16  10       10.24       13.40     18.28 o
   8  16  10       28.75       -1.91     18.85 o
  10  16  10        4.77       18.63     27.55 o
  12  16  10        8.54      -12.46     28.26 o
 -11  17  10       26.84       34.84     28.45 o
  -9  17  10        6.80      -17.80     22.65 o
  -7  17  10       50.23       29.06     21.68 o
  -5  17  10        0.83       23.15     20.13 o
  -3  17  10       17.02       33.34     19.22 o
  -1  17  10      511.80      567.90     30.61 o
   1  17  10      125.45      183.08     21.99 o
   3  17  10      219.28      196.25     24.42 o
   5  17  10       61.68       23.06     20.25 o
   7  17  10       22.05       -8.88     16.54 o
   9  17  10      122.13      147.50     28.51 o
  11  17  10       52.65       57.99     30.38 o
 -10  18  10        0.17       22.87     25.55 o
  -8  18  10       66.14       38.80     23.79 o
  -6  18  10       32.41       26.73     21.78 o
  -4  18  10      164.12      160.22     28.58 o
  -2  18  10      111.24      175.13     26.04 o
   0  18  10        9.94       20.08     18.75 o
   2  18  10       25.94       69.29     20.36 o
   4  18  10       25.52       44.44     20.37 o
   6  18  10       85.48       67.28     19.58 o
   8  18  10       87.29       74.01     22.19 o
  10  18  10        0.28       -0.07     26.43 o
  -7  19  10       36.28       39.50     26.26 o
  -5  19  10      112.64      137.21     26.43 o
  -3  19  10       42.56       69.69     23.92 o
  -1  19  10      848.57      842.39     38.54 o
   1  19  10       29.15       29.49     20.74 o
   3  19  10       17.64       84.68     22.39 o
   5  19  10       47.95       45.72     22.07 o
   7  19  10        4.07       -5.74     18.58 o
  -4  20  10       26.56       28.52     23.93 o
  -2  20  10      243.91      258.77     30.05 o
   0  20  10      146.41      102.30     23.85 o
   2  20  10       14.26        1.92     22.73 o
   4  20  10       20.54        4.46     22.63 o
   0   1  11        2.87        6.17      5.41 o
  -1   2  11     7760.36     7907.84     64.71 o
   1   2  11     1402.29     1237.76     22.43 o
  -2   3  11    11981.96    11407.13     87.38 o
   0   3  11     2127.82     2036.40     22.63 o
   2   3  11     3074.42     2977.79     35.78 o
  -3   4  11      120.22      137.31      9.05 o
  -1   4  11     1115.77      901.71     22.11 o
   1   4  11     1074.04     1064.57     22.78 o
   3   4  11     1082.93     1066.53     21.58 o
  -4   5  11     2831.67     2749.80     30.03 o
  -2   5  11      229.65      267.10      9.96 o
   0   5  11        1.88       -2.17      5.76 o
   2   5  11     2024.45     2003.29     28.99 o
   4   5  11       47.52       25.44      8.80 o
  -5   6  11     2508.47     2408.64     36.45 o
  -3   6  11     1990.07     1874.78     23.76 o
  -1   6  11     3886.30     3788.78     39.06 o
   1   6  11       64.56       56.92      7.32 o
   3   6  11        9.90       -3.06      7.42 o
   5   6  11       24.95       19.97      9.88 o
  -6   7  11       10.83       33.51     11.10 o
  -4   7  11     1769.07     1803.27     25.99 o
  -2   7  11      162.45      116.28      9.45 o
   0   7  11     3235.05     3182.12     40.11 o
   2   7  11     1699.31     1662.06     24.62 o
   4   7  11     5841.34     5867.98     63.56 o
   6   7  11        0.78        6.19     10.42 o
  -7   8  11      752.47      852.18     25.49 o
  -5   8  11      309.25      366.30     14.61 o
  -3   8  11      642.31      696.84     17.03 o
  -1   8  11      520.36      574.08     21.32 o
   1   8  11      788.94      810.57     19.83 o
   3   8  11     5632.72     5684.72     67.10 o
   5   8  11     2985.21     3048.47     42.36 o
   7   8  11      928.33      937.26     24.06 o
  -8   9  11      553.03      509.60     23.44 o
  -6   9  11      386.63      400.61     18.29 o
  -4   9  11     1807.91     1750.90     33.84 o
  -2   9  11       28.53       17.39      8.49 o
   0   9  11     1023.77      967.66     38.13 o
   2   9  11      953.15      876.26     23.70 o
   4   9  11       10.74        9.38     11.15 o
   6   9  11      416.22      405.25     18.18 o
   8   9  11     1871.99     1791.59     40.12 o
  -9  10  11      646.85      700.77     28.56 o
  -7  10  11      113.91       69.96     14.54 o
  -5  10  11      106.28      124.29     14.53 o
  -3  10  11      688.25      677.50     25.74 o
  -1  10  11     1106.74     1052.83     23.16 o
   1  10  11      993.89      944.92     31.56 o
   3  10  11       90.82       90.78     12.76 o
   5  10  11       33.64       22.39     11.29 o
   7  10  11      318.24      349.08     19.85 o
   9  10  11      370.99      427.05     22.44 o
 -10  11  11       38.23        8.40     17.88 o
  -8  11  11     2081.25     1999.98     69.36 o
  -6  11  11       14.42        0.40     13.40 o
  -4  11  11      378.18      330.55     18.39 o
  -2  11  11      123.68      148.78     13.09 o
   0  11  11      304.84      357.66     16.00 o
   2  11  11      117.02      128.01     14.08 o
   4  11  11     1284.21     1285.31     37.84 o
   6  11  11     1620.33     1618.12     37.77 o
   8  11  11     1678.29     1644.90     39.35 o
  10  11  11       70.99       49.53     22.07 o
 -11  12  11      805.90      747.94     37.54 o
  -9  12  11        7.98       -0.85     19.36 o
  -7  12  11      611.11      617.97     31.78 o
  -5  12  11       12.38        2.12     13.77 o
  -3  12  11      187.76      259.12     17.52 o
  -1  12  11     2158.16     2161.11     51.07 o
   1  12  11      143.58      159.57     14.37 o
   3  12  11     1140.87     1175.21     41.81 o
   5  12  11     1905.39     2020.05     54.50 o
   7  12  11     3228.70     3362.05     65.29 o
   9  12  11       21.16        1.90     16.68 o
  11  12  11       11.23       15.65     20.02 o
 -12  13  11        1.45       -0.26     21.23 o
 -10  13  11       36.06       55.58     24.12 o
  -8  13  11       14.20      -24.93     16.62 o
  -6  13  11       43.49       54.75     18.81 o
  -4  13  11      439.19      427.25     22.63 o
  -2  13  11      187.82      190.69     16.14 o
   0  13  11     1380.93     1416.88     32.07 o
   2  13  11       90.62       86.13     14.38 o
   4  13  11      228.18      280.33     21.04 o
   6  13  11      539.04      546.05     29.33 o
   8  13  11        6.11       -4.32     16.84 o
  10  13  11        8.57        3.48     20.53 o
  12  13  11      407.27      437.90     40.78 o
 -13  14  11        1.49       28.58     26.25 o
 -11  14  11       61.87       29.15     27.42 o
  -9  14  11      351.74      374.64     32.20 o
  -7  14  11      325.99      362.01     27.70 o
  -5  14  11      220.60      209.56     22.91 o
  -3  14  11        6.32      -20.75     13.84 o
  -1  14  11        0.06      -19.49     13.00 o
   1  14  11      138.16      162.95     17.55 o
   3  14  11        8.87       20.16     14.29 o
   5  14  11        8.75      -11.08     17.60 o
   7  14  11        1.02      -10.37     18.07 o
   9  14  11      144.97      166.75     24.28 o
  11  14  11       66.04       75.86     28.72 o
  13  14  11      314.58      386.06     69.74 o
 -12  15  11        2.62      -39.41     26.27 o
 -10  15  11      155.03      110.77     26.26 o
  -8  15  11        0.17       -4.68     20.17 o
  -6  15  11      493.42      487.82     31.47 o
  -4  15  11      373.80      360.62     27.58 o
  -2  15  11       44.32       37.48     17.57 o
   0  15  11       64.20       66.22     15.89 o
   2  15  11      411.42      420.66     25.51 o
   4  15  11      714.22      815.21     32.16 o
   6  15  11      357.46      364.28     26.90 o
   8  15  11       88.60      101.21     22.49 o
  10  15  11       54.47       25.42     27.90 o
  12  15  11        2.70       -8.83     28.40 o
 -11  16  11        0.35      -19.46     24.23 o
  -9  16  11       22.79       22.54     24.29 o
  -7  16  11       74.10       74.39     22.27 o
  -5  16  11      298.77      290.07     27.03 o
  -3  16  11      648.15      681.80     35.61 o
  -1  16  11       70.78       43.56     19.16 o
   1  16  11      643.76      639.56     38.50 o
   3  16  11     1041.70     1107.56     37.78 o
   5  16  11      149.49      137.75     20.15 o
   7  16  11       89.03      109.75     21.62 o
   9  16  11       54.64       42.20     20.07 o
  11  16  11        0.12        2.77     27.27 o
 -10  17  11      174.77      233.84     32.83 o
  -8  17  11       56.66       36.27     22.89 o
  -6  17  11      166.18      147.63     25.49 o
  -4  17  11       12.37       -8.77     19.28 o
  -2  17  11       33.39       40.66     21.25 o
   0  17  11      640.89      681.03     33.93 o
   2  17  11      370.99      423.90     27.44 o
   4  17  11      416.55      427.08     27.52 o
   6  17  11       18.37        6.97     17.54 o
   8  17  11       66.11       35.05     20.79 o
  10  17  11       31.61       10.47     22.69 o
  -9  18  11       45.22       20.26     26.63 o
  -7  18  11       26.38      -15.68     20.65 o
  -5  18  11       42.12       34.74     22.78 o
  -3  18  11       17.65       21.28     22.10 o
  -1  18  11       64.55       75.17     21.36 o
   1  18  11       22.14       34.95     20.20 o
   3  18  11      316.15      284.08     28.25 o
   5  18  11       39.31       31.85     20.09 o
   7  18  11        0.21        1.89     19.37 o
   9  18  11       76.92      115.56     26.93 o
  -6  19  11      101.21       84.23     33.24 o
  -4  19  11       14.41       56.03     23.53 o
  -2  19  11       27.12       12.94     22.63 o
   0  19  11        1.87       16.06     21.11 o
   2  19  11       64.67       70.19     23.63 o
   4  19  11        2.46       -9.42     23.98 o
   6  19  11      112.97      121.42     23.13 o
  -1  20  11      131.77      186.51     28.72 o
   1  20  11      137.87      140.68     25.05 o
   0   0  12     2148.76     1774.50     71.78 o
   1   1  12     1295.52     1004.66     21.61 o
   0   2  12      606.25      548.31     16.74 o
   2   2  12       30.02       13.83      7.21 o
  -1   3  12     7954.88     7887.68     80.10 o
   1   3  12     1125.77     1267.53     25.94 o
   3   3  12     2414.84     2626.65     32.80 o
  -2   4  12      373.68      342.68     12.47 o
   0   4  12      201.66      211.02     10.87 o
   2   4  12     1364.91     1426.99     22.80 o
   4   4  12      156.97      215.48     11.90 o
  -3   5  12      708.29      691.24     19.71 o
  -1   5  12     1949.37     1955.20     25.32 o
   1   5  12        0.06        2.02      8.33 o
   3   5  12      318.41      291.66     13.11 o
   5   5  12     4970.43     5049.02     52.62 o
  -4   6  12     2191.80     2003.48     28.63 o
  -2   6  12     5479.78     5364.25     52.44 o
   0   6  12      202.37      220.25     10.56 o
   2   6  12     4239.89     4140.59     44.36 o
   4   6  12      161.29      214.37     12.72 o
   6   6  12      518.36      504.30     20.61 o
  -5   7  12      228.30      210.52     12.96 o
  -3   7  12       11.39        0.81      7.67 o
  -1   7  12      183.19      178.31     17.12 o
   1   7  12    12844.62    12184.04     99.34 o
   3   7  12      735.78      644.63     18.52 o
   5   7  12      914.25      833.42     23.31 o
   7   7  12       14.16        8.28     11.48 o
  -6   8  12       47.64       36.49     10.68 o
  -4   8  12       60.51       78.36     10.37 o
  -2   8  12      376.53      415.44     14.96 o
   0   8  12     1803.24     1778.23     30.64 o
   2   8  12       87.67       40.61      9.98 o
   4   8  12      272.32      218.85     14.70 o
   6   8  12       76.82       45.25     12.64 o
   8   8  12       62.47      100.30     17.16 o
  -7   9  12      493.25      538.88     25.26 o
  -5   9  12        3.58       -3.63     11.33 o
  -3   9  12     3979.33     3837.27     43.53 o
  -1   9  12      161.32      178.58     13.55 o
   1   9  12       70.44       58.93     10.93 o
   3   9  12        5.64       -6.29      9.79 o
   5   9  12      307.17      300.36     18.74 o
   7   9  12      354.47      345.25     21.38 o
   9   9  12       35.13       65.75     16.83 o
  -8  10  12     1755.46     1701.48     40.55 o
  -6  10  12        8.09       -1.33     13.00 o
  -4  10  12       57.17       17.42      9.76 o
  -2  10  12      409.24      373.65     16.42 o
   0  10  12     2785.36     2761.41     39.40 o
   2  10  12      478.01      436.07     19.15 o
   4  10  12       59.06       58.62     13.31 o
   6  10  12       57.40       26.91     15.80 o
   8  10  12       55.55        9.16     15.36 o
  10  10  12      529.61      507.56     29.14 o
  -9  11  12      317.57      338.53     33.20 o
  -7  11  12      697.80      688.45     30.56 o
  -5  11  12       22.91       -8.86     12.86 o
  -3  11  12     1518.63     1487.85     32.88 o
  -1  11  12        6.76       10.88     10.99 o
   1  11  12      125.11      139.73     15.93 o
   3  11  12      995.20      902.77     28.80 o
   5  11  12      735.89      638.40     33.08 o
   7  11  12      176.94      169.22     20.53 o
   9  11  12       38.79       25.12     16.07 o
  11  11  12       93.20      109.15     22.62 o
 -10  12  12        2.30       11.11     21.07 o
  -8  12  12       43.02       64.75     21.98 o
  -6  12  12       99.86      118.51     20.28 o
  -4  12  12      477.66      391.84     20.87 o
  -2  12  12      334.55      340.21     19.51 o
   0  12  12       31.10       34.45     11.79 o
   2  12  12     1592.65     1664.80     41.10 o
   4  12  12       84.08      107.44     19.57 o
   6  12  12      187.61      144.73     19.70 o
   8  12  12       51.74       36.30     16.79 o
  10  12  12       38.54       33.44     17.89 o
  12  12  12       73.85       44.97     22.31 o
 -11  13  12      560.75      532.34     34.75 o
  -9  13  12      309.57      356.52     31.81 o
  -7  13  12      336.81      262.23     25.07 o
  -5  13  12      270.25      259.17     23.48 o
  -3  13  12      169.97      162.14     19.03 o
  -1  13  12     1451.70     1408.44     34.98 o
   1  13  12      163.25      179.72     17.27 o
   3  13  12       68.70       52.89     16.73 o
   5  13  12      721.48      726.13     32.79 o
   7  13  12        0.85       -0.58     15.64 o
   9  13  12      891.55      853.06     57.32 o
  11  13  12       25.61       -1.89     28.11 o
  13  13  12       40.27       31.64     28.06 o
 -12  14  12       54.74       72.37     27.37 o
 -10  14  12       16.47       23.32     23.32 o
  -8  14  12       69.75       43.06     20.83 o
  -6  14  12       69.85       52.50     19.74 o
  -4  14  12     1068.89      994.57     39.64 o
  -2  14  12      326.95      243.32     23.75 o
   0  14  12        1.83      -16.00     13.61 o
   2  14  12      463.42      487.33     23.97 o
   4  14  12      295.69      328.25     25.43 o
   6  14  12       14.50        5.46     17.44 o
   8  14  12        8.04        9.46     19.70 o
  10  14  12       40.17       77.15     22.45 o
  12  14  12       84.12       86.80     29.99 o
 -11  15  12        5.47       20.23     25.40 o
  -9  15  12      118.57       77.26     25.02 o
  -7  15  12      128.91      143.08     24.09 o
  -5  15  12      466.10      512.04     39.01 o
  -3  15  12      229.05      265.81     32.67 o
  -1  15  12      413.11      435.98     27.16 o
   1  15  12        2.50      -13.34     15.08 o
   3  15  12       12.53       -5.46     15.71 o
   5  15  12       17.59       27.26     18.43 o
   7  15  12        0.07        0.71     18.02 o
   9  15  12       18.99       19.87     21.02 o
  11  15  12        5.27       18.27     24.71 o
 -10  16  12       40.35       50.57     26.60 o
  -8  16  12        2.76       20.11     20.86 o
  -6  16  12       72.77      105.82     23.20 o
  -4  16  12      170.39      176.98     24.86 o
  -2  16  12      423.73      498.45     31.77 o
   0  16  12        0.33      -19.13     17.40 o
   2  16  12      448.37      446.39     26.68 o
   4  16  12       22.09       -3.68     17.01 o
   6  16  12      126.66      133.49     23.48 o
   8  16  12      198.76      304.56     29.35 o
  10  16  12       69.74       73.79     29.88 o
  -9  17  12       32.90       20.29     26.27 o
  -7  17  12        6.27      -22.34     20.27 o
  -5  17  12       48.40       72.18     22.69 o
  -3  17  12       23.94       20.64     20.81 o
  -1  17  12       59.39       75.25     20.80 o
   1  17  12      748.28      868.84     37.79 o
   3  17  12      216.81      196.19     23.52 o
   5  17  12       42.19       33.65     18.91 o
   7  17  12        7.96       -5.04     20.41 o
   9  17  12        2.31      -12.55     23.88 o
  -6  18  12       19.11       44.23     23.05 o
  -4  18  12       56.90       56.16     22.99 o
  -2  18  12       54.29       29.33     23.09 o
   0  18  12      233.03      222.78     25.97 o
   2  18  12       48.07       25.56     19.10 o
   4  18  12       10.81       12.78     19.33 o
   6  18  12        2.47      -28.53     19.39 o
  -3  19  12       65.76      102.18     24.69 o
  -1  19  12      101.12      151.77     26.03 o
   1  19  12       48.22       36.69     21.10 o
   3  19  12       19.12      -13.02     19.44 o
   0   1  13     1904.57     1870.27     28.39 o
  -1   2  13      572.42      497.31     14.25 o
   1   2  13     2071.57     2241.11     32.16 o
  -2   3  13    11858.85    11798.11    119.59 o
   0   3  13       23.50       36.48      8.20 o
   2   3  13       22.08       35.60      9.98 o
  -3   4  13      224.96      199.33     13.17 o
  -1   4  13        0.40      -11.69      8.38 o
   1   4  13       73.92      113.59     12.64 o
   3   4  13     6360.27     6229.34     70.12 o
  -4   5  13     7490.80     7063.89     71.09 o
  -2   5  13      704.94      649.10     15.83 o
   0   5  13      342.07      403.23     18.85 o
   2   5  13      322.25      378.61     16.66 o
   4   5  13     1805.69     1847.62     30.13 o
  -5   6  13     2022.60     1832.91     34.30 o
  -3   6  13       53.75       48.00      9.84 o
  -1   6  13     1116.20     1216.79     22.17 o
   1   6  13     1814.45     1836.68     33.54 o
   3   6  13      148.66      166.61     11.70 o
   5   6  13      259.24      197.11     13.91 o
  -6   7  13     2454.33     2423.05     39.67 o
  -4   7  13       52.83       47.23      9.65 o
  -2   7  13       17.83       -3.27      9.17 o
   0   7  13      326.86      380.22     14.12 o
   2   7  13     2723.08     2700.61     34.17 o
   4   7  13      474.15      456.59     19.65 o
   6   7  13       19.61       48.18     15.14 o
  -7   8  13        8.89        8.99     14.33 o
  -5   8  13     1428.05     1287.85     29.86 o
  -3   8  13      693.66      757.64     19.34 o
  -1   8  13      617.57      675.99     30.11 o
   1   8  13     6673.08     6550.76     78.70 o
   3   8  13      197.15      204.94     14.07 o
   5   8  13        0.57       -8.24     12.13 o
   7   8  13     3828.23     3921.17     59.70 o
  -8   9  13      748.82      633.09     28.34 o
  -6   9  13      672.09      728.51     25.80 o
  -4   9  13     1315.56     1362.45     43.41 o
  -2   9  13      477.46      409.95     20.76 o
   0   9  13       42.91       35.46     11.14 o
   2   9  13      153.90      159.21     13.84 o
   4   9  13      397.22      340.85     20.24 o
   6   9  13     4730.53     4396.20     98.52 o
   8   9  13     1299.05     1218.49     53.64 o
  -9  10  13      122.67      101.31     20.06 o
  -7  10  13      578.87      634.89     27.57 o
  -5  10  13     3483.79     3262.06     49.97 o
  -3  10  13      688.61      725.63     24.83 o
  -1  10  13      793.63      741.79     23.96 o
   1  10  13        2.96      -18.66     12.44 o
   3  10  13      377.21      411.11     30.34 o
   5  10  13       92.73       83.43     16.57 o
   7  10  13      933.11      965.86     43.55 o
   9  10  13       60.18       64.75     22.83 o
 -10  11  13      746.48      803.98     44.28 o
  -8  11  13      755.12      772.13     36.64 o
  -6  11  13      636.05      627.02     38.39 o
  -4  11  13      431.25      407.66     21.26 o
  -2  11  13       80.70       49.29     13.38 o
   0  11  13       25.15       31.92     12.16 o
   2  11  13      714.99      804.74     29.34 o
   4  11  13       16.19      -20.15     13.43 o
   6  11  13      104.59       97.64     18.46 o
   8  11  13       67.39       72.95     18.66 o
  10  11  13        1.02      -10.92     17.65 o
 -11  12  13       11.69       38.50     20.39 o
  -9  12  13      322.37      317.63     26.64 o
  -7  12  13      241.86      270.92     23.72 o
  -5  12  13       18.89        3.03     15.82 o
  -3  12  13      835.66      802.45     52.76 o
  -1  12  13      600.11      585.38     25.42 o
   1  12  13       81.77       52.46     17.23 o
   3  12  13     1504.61     1561.25     46.43 o
   5  12  13     1057.34      925.45     50.46 o
   7  12  13       20.22       13.03     16.57 o
   9  12  13       19.34       31.60     18.17 o
  11  12  13      323.41      362.15     30.20 o
 -12  13  13      169.19      179.17     30.82 o
 -10  13  13      234.00      231.02     25.60 o
  -8  13  13      380.55      350.50     29.48 o
  -6  13  13      117.31      121.12     20.96 o
  -4  13  13       70.50       35.79     16.82 o
  -2  13  13       12.80       11.90     15.17 o
   0  13  13      740.71      793.51     30.20 o
   2  13  13      797.11      735.95     32.72 o
   4  13  13       46.35       33.34     19.03 o
   6  13  13      124.55       98.35     21.27 o
   8  13  13       53.23       34.00     22.64 o
  10  13  13      426.64      488.63     40.74 o
  12  13  13       34.20       21.01     30.79 o
 -11  14  13      106.13      118.84     28.28 o
  -9  14  13      593.76      605.53     39.43 o
  -7  14  13        0.06        1.32     19.16 o
  -5  14  13        0.10      -13.19     16.65 o
  -3  14  13       22.68       16.68     16.45 o
  -1  14  13        1.02      -15.59     14.97 o
   1  14  13       24.81       27.07     15.64 o
   3  14  13        5.38        4.31     17.39 o
   5  14  13      501.39      432.45     29.94 o
   7  14  13        2.96      -26.53     17.69 o
   9  14  13       16.13       20.17     22.71 o
  11  14  13       41.76       79.70     28.91 o
 -10  15  13       52.74       78.01     29.55 o
  -8  15  13      190.37      156.78     28.99 o
  -6  15  13       55.21       32.36     20.45 o
  -4  15  13      276.32      259.64     31.89 o
  -2  15  13       40.03       39.21     18.08 o
   0  15  13      263.84      245.57     21.83 o
   2  15  13        4.79        3.60     15.98 o
   4  15  13      150.02      130.05     22.93 o
   6  15  13       87.30       79.93     21.42 o
   8  15  13       18.25       31.19     21.06 o
  10  15  13       15.75        1.58     28.29 o
  -9  16  13       94.48       86.99     27.20 o
  -7  16  13       86.98       74.47     23.55 o
  -5  16  13      226.52      220.23     29.36 o
  -3  16  13       44.30       68.76     21.50 o
  -1  16  13      125.63      161.42     22.74 o
   1  16  13       17.03       18.61     17.02 o
   3  16  13        7.14       -5.73     17.13 o
   5  16  13      154.00      170.55     22.11 o
   7  16  13       93.88       61.46     22.31 o
   9  16  13        0.27       -6.14     23.53 o
  -6  17  13        0.94      -22.20     20.84 o
  -4  17  13      170.04      187.87     30.14 o
  -2  17  13      541.66      612.99     36.05 o
   0  17  13       75.30       43.79     18.56 o
   2  17  13       43.98       38.44     18.30 o
   4  17  13        0.00       -9.77     17.76 o
   6  17  13        2.16       17.26     18.55 o
  -5  18  13       12.49        2.17     22.55 o
  -3  18  13       80.53       70.19     23.67 o
  -1  18  13        7.71       19.60     19.95 o
   1  18  13      147.73      119.95     28.70 o
   3  18  13       10.03        8.10     19.43 o
   5  18  13        3.18      -12.20     18.85 o
   1   1  14     5630.77     5752.39     65.25 o
   0   2  14     3492.19     3687.26     52.04 o
   2   2  14      241.30      218.75     15.92 o
  -1   3  14       53.94       49.19     11.49 o
   1   3  14      167.95      140.63     13.32 o
   3   3  14     2644.85     2552.33     58.99 o
  -2   4  14     2381.14     2395.05     40.75 o
   0   4  14     5890.75     5567.85     66.47 o
   2   4  14      709.32      564.24     17.81 o
   4   4  14      366.67      438.01     15.33 o
  -3   5  14     3295.87     3468.95     37.92 o
  -1   5  14       39.65       53.31     11.28 o
   1   5  14     1436.55     1473.67     29.88 o
   3   5  14     5703.96     5611.02     67.51 o
   5   5  14     2085.56     2045.25     41.32 o
  -4   6  14      786.04      819.84     19.53 o
  -2   6  14      682.51      642.12     17.77 o
   0   6  14     4017.58     3771.01     53.98 o
   2   6  14      281.73      215.62     18.57 o
   4   6  14      292.06      300.00     16.70 o
   6   6  14     1563.18     1655.85     37.65 o
  -5   7  14      173.02      156.58     14.24 o
  -3   7  14      176.04      192.52     12.36 o
  -1   7  14     3905.50     3861.83     51.71 o
   1   7  14     1174.88     1094.22     28.09 o
   3   7  14      248.06      238.28     14.21 o
   5   7  14      479.81      451.55     22.38 o
   7   7  14        0.28      -24.56     16.37 o
  -6   8  14      407.19      418.23     20.58 o
  -4   8  14       19.71       -1.69     11.32 o
  -2   8  14     1810.46     1797.89     35.25 o
   0   8  14      322.23      298.34     16.29 o
   2   8  14      514.86      551.12     19.54 o
   4   8  14       53.65       87.67     16.61 o
   6   8  14       10.85       -2.33     15.14 o
   8   8  14      298.73      267.03     22.61 o
  -7   9  14     1507.33     1629.90     42.30 o
  -5   9  14      106.87       54.29     13.98 o
  -3   9  14     1060.38      981.92     29.33 o
  -1   9  14      660.34      593.45     26.88 o
   1   9  14      915.68      864.62     28.24 o
   3   9  14      359.23      311.77     18.98 o
   5   9  14      158.19      206.61     20.23 o
   7   9  14       49.65       61.84     18.22 o
   9   9  14      785.60      756.55     36.75 o
  -8  10  14      110.81       88.74     23.52 o
  -6  10  14      148.06      165.78     20.04 o
  -4  10  14     2384.06     2202.12     42.92 o
  -2  10  14      713.66      696.48     29.05 o
   0  10  14      212.51      255.50     19.42 o
   2  10  14      184.04      153.65     17.44 o
   4  10  14     1544.82     1549.66     49.91 o
   6  10  14      476.76      491.98     35.83 o
   8  10  14      378.59      405.61     41.83 o
  10  10  14      378.93      390.09     32.49 o
  -9  11  14      178.96      162.54     26.54 o
  -7  11  14        1.95       -0.47     16.65 o
  -5  11  14      147.50      161.13     19.82 o
  -3  11  14        0.62      -12.61     14.19 o
  -1  11  14      208.27      218.96     18.61 o
   1  11  14        0.91      -21.76     14.51 o
   3  11  14      304.06      281.49     22.43 o
   5  11  14     1139.46     1250.39     38.24 o
   7  11  14      220.78      259.68     25.09 o
   9  11  14      334.84      327.69     28.07 o
  11  11  14      302.22      284.58     31.29 o
 -10  12  14      176.88      199.86     28.80 o
  -8  12  14       19.29       -0.02     22.21 o
  -6  12  14      943.23      937.57     36.08 o
  -4  12  14       68.93       67.45     17.39 o
  -2  12  14       83.08       64.20     16.64 o
   0  12  14      712.77      694.95     27.46 o
   2  12  14       16.81       -1.47     16.25 o
   4  12  14       27.87       23.38     19.55 o
   6  12  14       19.12       24.69     16.80 o
   8  12  14      272.63      328.62     30.17 o
  10  12  14       21.22        7.55     28.30 o
  12  12  14      167.22      153.89     33.18 o
 -11  13  14      915.14     1054.69     50.52 o
  -9  13  14      162.25      213.73     32.57 o
  -7  13  14      318.96      305.97     26.77 o
  -5  13  14      375.01      287.65     24.47 o
  -3  13  14      260.43      269.68     22.56 o
  -1  13  14      313.11      321.96     28.76 o
   1  13  14       42.62       -0.14     14.33 o
   3  13  14     1694.06     1651.15     62.97 o
   5  13  14       89.53       81.60     20.31 o
   7  13  14       66.37       74.94     21.32 o
   9  13  14        0.08      -39.95     41.13 o
  11  13  14       33.15       52.38     31.74 o
 -10  14  14       85.34       57.84     26.44 o
  -8  14  14      234.02      164.52     35.57 o
  -6  14  14       62.79       52.37     20.68 o
  -4  14  14      331.84      294.70     24.96 o
  -2  14  14      236.92      234.21     22.50 o
   0  14  14      675.25      751.03     31.35 o
   2  14  14       17.81       24.12     15.50 o
   4  14  14        0.98       18.80     19.14 o
   6  14  14       19.12       32.90     19.45 o
   8  14  14       62.40       28.27     22.42 o
  10  14  14      265.56      326.45     41.52 o
  -9  15  14        2.15      -19.38     23.89 o
  -7  15  14      268.24      340.91     29.88 o
  -5  15  14       46.86       60.24     21.36 o
  -3  15  14      132.44      150.67     27.41 o
  -1  15  14       15.46      -10.65     17.37 o
   1  15  14      358.38      354.00     24.30 o
   3  15  14       58.62       30.88     17.01 o
   5  15  14        4.54       15.66     19.08 o
   7  15  14        0.14      -30.97     20.79 o
   9  15  14      584.10      670.88     46.29 o
  -6  16  14       61.74       78.66     23.22 o
  -4  16  14       30.33       35.51     20.77 o
  -2  16  14       44.76       40.68     19.41 o
   0  16  14       19.73       36.80     18.33 o
   2  16  14      182.79      199.50     21.96 o
   4  16  14        0.45        3.57     17.28 o
   6  16  14       62.83       59.17     23.69 o
  -5  17  14       89.85      160.33     27.43 o
  -3  17  14        0.65        9.42     20.81 o
  -1  17  14      666.71      613.95     35.38 o
   1  17  14       35.32        3.32     18.56 o
   3  17  14        1.16      -21.71     18.18 o
   5  17  14        3.50       15.49     19.75 o
   0   1  15     4438.25     4086.74     61.57 o
  -1   2  15     5899.90     5513.49     64.14 o
   1   2  15    11999.75    11811.95    126.46 o
  -2   3  15     1649.71     1623.77     37.14 o
   0   3  15     2689.32     2295.34     35.46 o
   2   3  15     1493.62     1331.74     43.44 o
  -3   4  15     1358.94     1359.76     29.59 o
  -1   4  15     1478.18     1300.09     30.51 o
   1   4  15     3322.84     3168.45     45.88 o
   3   4  15      102.26      128.13     19.33 o
  -4   5  15     4336.79     4273.12     50.69 o
  -2   5  15     8638.81     8521.59    100.56 o
   0   5  15     1569.31     1558.25     37.79 o
   2   5  15    11754.28    11554.48    127.36 o
   4   5  15     2289.42     2139.92     48.11 o
  -5   6  15      564.83      570.46     23.66 o
  -3   6  15     1386.23     1290.05     31.13 o
  -1   6  15     3260.79     3189.02     63.19 o
   1   6  15     2695.08     2751.76     57.79 o
   3   6  15      386.88      370.89     21.61 o
   5   6  15     2073.89     1977.00     76.45 o
  -6   7  15       43.56       26.59     17.39 o
  -4   7  15     3697.75     3452.45     53.63 o
  -2   7  15       16.59      -16.03     11.94 o
   0   7  15      237.04      244.06     23.71 o
   2   7  15       19.41       18.85     15.52 o
   4   7  15      915.16      931.86     32.54 o
   6   7  15      729.37      688.87     34.59 o
  -7   8  15     1251.46     1203.84     41.33 o
  -5   8  15      395.35      420.87     22.39 o
  -3   8  15      352.57      300.34     18.23 o
  -1   8  15      916.90      981.53     32.72 o
   1   8  15      981.75      989.83     30.49 o
   3   8  15     4248.37     4246.42     61.17 o
   5   8  15     1028.79      981.39     34.68 o
   7   8  15        8.90       19.02     20.04 o
  -8   9  15      400.72      435.04     37.92 o
  -6   9  15     2457.58     2436.60     52.21 o
  -4   9  15      506.73      524.00     31.52 o
  -2   9  15     1053.16      954.42     31.34 o
   0   9  15     3685.52     3689.78     63.34 o
   2   9  15      372.01      386.86     22.67 o
   4   9  15       57.08       59.72     15.92 o
   6   9  15     3313.87     3133.98     62.69 o
   8   9  15      668.63      586.46     35.91 o
  -9  10  15        0.05        9.56     21.61 o
  -7  10  15      995.82      999.10     44.24 o
  -5  10  15      915.93      851.43     34.19 o
  -3  10  15      768.63      696.12     29.28 o
  -1  10  15      105.60      119.70     15.06 o
   1  10  15        2.40        3.70     14.95 o
   3  10  15      332.41      281.51     30.16 o
   5  10  15      460.94      453.82     27.22 o
   7  10  15       40.18       18.28     20.51 o
   9  10  15      274.64      232.71     32.00 o
 -10  11  15        0.24       17.80     23.20 o
  -8  11  15      756.57      849.49     42.55 o
  -6  11  15      228.46      179.02     23.46 o
  -4  11  15        0.08      -22.98     15.32 o
  -2  11  15       92.76      106.82     17.65 o
   0  11  15       62.93      114.06     21.55 o
   2  11  15       85.83       97.46     19.43 o
   4  11  15        6.62      -17.69     17.49 o
   6  11  15      165.17      188.01     22.70 o
   8  11  15       10.20       28.56     21.80 o
  10  11  15      460.87      500.28     52.28 o
 -11  12  15      167.42      123.14     29.07 o
  -9  12  15      481.83      465.52     36.03 o
  -7  12  15        7.70      -15.04     18.41 o
  -5  12  15       37.47       17.95     17.46 o
  -3  12  15      953.63      894.55     35.53 o
  -1  12  15      312.08      328.53     31.09 o
   1  12  15      232.63      213.18     23.38 o
   3  12  15      555.10      576.27     31.80 o
   5  12  15       13.56       31.56     20.03 o
   7  12  15     1073.04     1125.84     46.57 o
   9  12  15        0.11       36.44     29.51 o
  11  12  15      179.16      211.50     37.87 o
 -10  13  15      151.68      151.36     28.96 o
  -8  13  15       16.09      -13.64     21.96 o
  -6  13  15       11.62      -12.74     18.69 o
  -4  13  15      858.08      899.40     37.61 o
  -2  13  15        4.44       -5.55     16.42 o
   0  13  15       35.78       30.65     16.28 o
   2  13  15       78.14       45.38     19.61 o
   4  13  15      326.70      353.51     29.32 o
   6  13  15       20.64       55.31     22.09 o
   8  13  15       73.94       68.11     27.21 o
  10  13  15      268.34      307.42     43.24 o
  -9  14  15        0.05       -6.33     23.85 o
  -7  14  15      437.00      423.75     31.48 o
  -5  14  15       19.95       50.55     25.49 o
  -3  14  15       12.68       20.08     18.91 o
  -1  14  15      170.93      160.79     22.08 o
   1  14  15        4.11       26.58     17.17 o
   3  14  15       39.74       42.22     21.36 o
   5  14  15        7.19        2.09     20.53 o
   7  14  15       17.51       -4.51     21.25 o
   9  14  15        9.66       -1.02     29.71 o
  -6  15  15       68.19       59.57     22.94 o
  -4  15  15        8.95      -10.39     19.26 o
  -2  15  15      281.78      271.43     26.68 o
   0  15  15       25.24       29.17     22.50 o
   2  15  15       82.63       78.97     18.92 o
   4  15  15       57.02       65.93     23.47 o
   6  15  15       97.56      106.81     25.27 o
  -5  16  15        0.77        4.76     22.42 o
  -3  16  15       70.65       78.34     22.20 o
  -1  16  15        0.84      -14.06     18.15 o
   1  16  15        0.50      -25.89     17.26 o
   3  16  15      107.85      127.95     22.60 o
   5  16  15      220.78      251.52     26.28 o
   0   0  16     4386.71     4256.07    138.97 o
   1   1  16     1842.65     1881.71     35.81 o
   0   2  16      699.00      726.13     24.47 o
   2   2  16     1420.57     1441.53     38.89 o
  -1   3  16      590.62      628.49     22.09 o
   1   3  16     1909.59     1762.41     36.33 o
   3   3  16       13.17      -10.33     12.26 o
  -2   4  16     3088.77     3220.73     54.96 o
   0   4  16       29.01        5.77     12.64 o
   2   4  16        0.90       -8.02     10.31 o
   4   4  16     1638.78     1611.21     38.03 o
  -3   5  16      546.84      552.34     26.65 o
  -1   5  16      194.49      217.85     19.02 o
   1   5  16      895.00      773.98     30.98 o
   3   5  16      782.34      756.45     28.54 o
   5   5  16      209.17      276.85     21.37 o
  -4   6  16      166.12      210.63     18.90 o
  -2   6  16     3879.61     3908.80     73.17 o
   0   6  16      371.16      345.23     25.87 o
   2   6  16        7.51       13.55     15.03 o
   4   6  16       19.95        3.49     15.65 o
   6   6  16      128.97      158.43     21.92 o
  -5   7  16       93.12       55.36     14.34 o
  -3   7  16      636.53      615.98     27.16 o
  -1   7  16       78.07       58.80     18.76 o
   1   7  16       21.91       31.42     30.32 o
   3   7  16      149.36      211.93     20.84 o
   5   7  16        0.54      -23.67     15.78 o
   7   7  16      107.47      102.04     19.89 o
  -6   8  16      144.64      106.50     27.48 o
  -4   8  16      631.61      693.87     25.82 o
  -2   8  16       74.62       15.58     14.93 o
   0   8  16      588.10      535.99     31.46 o
   2   8  16      846.41      890.96     43.05 o
   4   8  16     1605.35     1733.83     39.49 o
   6   8  16      581.26      578.72     33.95 o
   8   8  16        9.01       28.47     20.71 o
  -7   9  16      506.05      583.58     35.20 o
  -5   9  16       28.17       39.08     17.01 o
  -3   9  16       30.49        3.25     13.38 o
  -1   9  16        0.31        1.71     15.02 o
   1   9  16       15.24        1.31     13.56 o
   3   9  16      205.76      239.08     28.59 o
   5   9  16      441.34      422.89     26.20 o
   7   9  16       39.00       29.38     20.88 o
   9   9  16      186.63      220.59     27.72 o
  -8  10  16        2.41      -20.62     19.92 o
  -6  10  16     1074.36      971.40     40.55 o
  -4  10  16       36.27       34.78     22.02 o
  -2  10  16       11.05        9.23     14.04 o
   0  10  16     2183.54     2355.03     54.92 o
   2  10  16      464.32      524.16     28.34 o
   4  10  16       69.22       49.41     21.66 o
   6  10  16       62.73      108.46     22.64 o
   8  10  16      237.77      261.96     31.04 o
  10  10  16       83.23       95.23     25.82 o
  -9  11  16      205.06      191.18     28.83 o
  -7  11  16      153.64      107.57     24.62 o
  -5  11  16       26.94      -18.78     15.90 o
  -3  11  16        6.88        6.97     15.60 o
  -1  11  16       19.28       18.11     17.42 o
   1  11  16       87.96       86.53     19.14 o
   3  11  16      399.48      397.50     26.83 o
   5  11  16       68.72       82.91     20.74 o
   7  11  16       53.22       59.09     22.61 o
   9  11  16      365.55      433.32     37.94 o
  11  11  16       22.40       39.54     27.54 o
 -10  12  16       10.96      -22.23     23.22 o
  -8  12  16      338.92      380.00     33.65 o
  -6  12  16        9.67      -30.97     21.74 o
  -4  12  16      331.06      340.44     25.68 o
  -2  12  16       65.00       43.11     17.50 o
   0  12  16       60.85       65.94     16.90 o
   2  12  16      185.58      137.97     21.79 o
   4  12  16       78.97      105.04     22.32 o
   6  12  16      547.90      497.39     33.83 o
   8  12  16      407.36      397.72     37.16 o
  10  12  16      605.39      728.50     54.79 o
  -7  13  16      100.50      120.36     23.47 o
  -5  13  16       42.31       40.45     19.05 o
  -3  13  16        5.64       -2.33     17.63 o
  -1  13  16      263.50      273.86     23.93 o
   1  13  16        3.29       -2.34     15.33 o
   3  13  16       35.87       61.89     21.60 o
   5  13  16       23.81       41.78     21.53 o
   7  13  16       55.40       59.30     24.20 o
  -6  14  16       74.21       73.07     22.00 o
  -4  14  16      729.98      779.84     37.38 o
  -2  14  16       73.97       65.16     20.40 o
   0  14  16       50.59       26.71     26.97 o
   2  14  16      215.66      256.56     22.59 o
   4  14  16       92.76      109.25     24.06 o
   6  14  16        0.92      -30.74     20.49 o
  -3  15  16       88.07       72.49     23.98 o
  -1  15  16       15.44        6.49     18.85 o
   1  15  16       45.92        1.42     17.43 o
   3  15  16        6.92       16.04     18.48 o
   0   1  17       25.84       25.59     12.85 o
  -1   2  17       17.86       13.68     14.50 o
   1   2  17     1627.31     1542.53     34.02 o
  -2   3  17       76.38       73.08     15.56 o
   0   3  17        1.55       13.40     12.16 o
   2   3  17      130.25      118.15     15.32 o
  -3   4  17      115.37      105.68     16.47 o
  -1   4  17      148.47      147.30     16.43 o
   1   4  17       18.82       23.43     12.66 o
   3   4  17      152.34      190.98     17.86 o
  -4   5  17       86.93       41.44     10.66 o
  -2   5  17       71.70       96.98     18.00 o
   0   5  17      167.98      160.42     20.23 o
   2   5  17     3416.68     3432.36     58.69 o
   4   5  17     1063.18      949.71     33.18 o
  -5   6  17      938.28      937.16     33.62 o
  -3   6  17      421.11      321.68     25.77 o
  -1   6  17      346.23      317.26     25.47 o
   1   6  17      255.28      263.75     40.95 o
   3   6  17      551.24      661.23     30.78 o
   5   6  17      492.26      508.54     37.24 o
  -6   7  17        0.05      -19.72     20.34 o
  -4   7  17       11.01       14.56     13.04 o
  -2   7  17      738.11      687.91     34.85 o
   0   7  17      210.53      200.98     23.51 o
   2   7  17      163.91      187.35     19.98 o
   4   7  17        9.36       -6.90     17.23 o
   6   7  17        7.42       11.76     19.23 o
  -7   8  17      471.61      427.39     31.59 o
  -5   8  17      653.93      617.82     27.88 o
  -3   8  17        4.90       -2.45     12.46 o
  -1   8  17       41.25       24.56     18.62 o
   1   8  17       24.02       25.93     18.59 o
   3   8  17      224.88      205.22     23.32 o
   5   8  17      459.07      468.32     27.45 o
   7   8  17      708.97      674.59     37.24 o
  -8   9  17       27.86      -11.81     21.01 o
  -6   9  17        8.56        4.28     20.32 o
  -4   9  17       56.58       47.85     20.41 o
  -2   9  17     1125.76     1142.82     43.42 o
   0   9  17      622.27      477.62     36.15 o
   2   9  17       51.98       32.18     20.86 o
   4   9  17      160.30      202.19     20.79 o
   6   9  17      378.65      345.67     32.85 o
   8   9  17      582.72      610.73     42.10 o
  -9  10  17       49.85        2.63     22.61 o
  -7  10  17      302.28      252.33     29.07 o
  -5  10  17       15.32       11.37     17.49 o
  -3  10  17       99.03      119.82     17.56 o
  -1  10  17      175.95      152.69     17.18 o
   1  10  17       47.69       39.93     16.89 o
   3  10  17      274.34      274.19     23.34 o
   5  10  17        0.08       -2.08     17.09 o
   7  10  17      275.26      280.96     32.43 o
   9  10  17       21.76      -28.35     21.37 o
  -8  11  17        2.38      -16.27     21.82 o
  -6  11  17      388.49      383.29     27.47 o
  -4  11  17       33.00        7.40     16.70 o
  -2  11  17        2.54       -4.95     14.79 o
   0  11  17        4.53        7.16     14.75 o
   2  11  17       63.43       90.02     19.98 o
   4  11  17      395.90      465.93     30.35 o
   6  11  17        3.81      -26.51     17.68 o
   8  11  17        0.03       25.37     25.81 o
  -7  12  17       55.77       76.26     28.18 o
  -5  12  17       93.25       60.18     31.07 o
  -3  12  17      508.45      512.30     28.74 o
  -1  12  17      116.50      143.03     20.80 o
   1  12  17       32.77       56.86     19.65 o
   3  12  17       83.63       84.80     29.55 o
   5  12  17       37.77       26.40     20.43 o
   7  12  17      158.19      161.68     26.42 o
  -6  13  17       13.83       -2.82     22.79 o
  -4  13  17      153.09      130.63     21.47 o
  -2  13  17        0.86       -7.31     17.30 o
   0  13  17      274.75      258.27     23.62 o
   2  13  17       29.70       53.41     20.61 o
   4  13  17       93.25       75.27     23.26 o
   6  13  17      355.88      374.79     32.27 o
  -3  14  17       12.01        1.72     18.89 o
  -1  14  17      121.14      164.34     22.06 o
   1  14  17        7.22       -8.80     16.74 o
   3  14  17      190.22      226.12     33.56 o
   1   1  18      215.73      229.35     18.98 o
   0   2  18     1063.11      981.68     26.92 o
   2   2  18       15.55        7.05     14.95 o
  -1   3  18       72.65       54.46     14.13 o
   1   3  18       43.70       54.01     11.49 o
   3   3  18       56.31       31.24     17.81 o
  -2   4  18     1071.79     1075.32     34.60 o
   0   4  18        8.58       -5.05     13.32 o
   2   4  18      119.08      128.95     13.80 o
   4   4  18      898.73      881.30     37.05 o
  -3   5  18        0.33       -3.53     14.69 o
  -1   5  18      368.08      423.70     27.11 o
   1   5  18       53.57       49.37     17.54 o
   3   5  18      488.54      622.56     27.79 o
   5   5  18       97.13       80.73     15.73 o
  -4   6  18      531.16      524.73     29.97 o
  -2   6  18      229.58      275.00     28.74 o
   0   6  18       12.47       14.59     20.13 o
   2   6  18      107.67      123.31     20.33 o
   4   6  18       43.67       41.04     16.80 o
   6   6  18      501.55      583.44     32.62 o
  -5   7  18       32.61        5.47     17.98 o
  -3   7  18       50.25       37.47     20.08 o
  -1   7  18       49.92       13.13     18.81 o
   1   7  18       11.27        2.97     18.13 o
   3   7  18      168.52      185.89     26.59 o
   5   7  18      344.07      342.29     28.28 o
   7   7  18       46.64       31.08     20.62 o
  -6   8  18       31.82       40.77     21.18 o
  -4   8  18       34.54       60.30     19.19 o
  -2   8  18        7.20       -7.36     22.41 o
   0   8  18      117.73      120.08     25.97 o
   2   8  18      924.03      942.76     64.72 o
   4   8  18       49.08       41.35     22.63 o
   6   8  18      618.86      675.13     37.34 o
   8   8  18      282.31      310.36     29.49 o
  -7   9  18        9.29       10.97     21.09 o
  -5   9  18      108.96       95.35     18.35 o
  -3   9  18      260.76      295.04     23.89 o
  -1   9  18      108.10       67.92     25.52 o
   1   9  18       57.84       40.24     23.77 o
   3   9  18        4.78       19.49     23.04 o
   5   9  18       23.59       75.04     27.89 o
   7   9  18      128.88      130.77     32.72 o
   9   9  18       13.80       53.10     23.13 o
  -8  10  18      108.00       95.66     26.00 o
  -6  10  18        1.24       10.91     20.55 o
  -4  10  18       11.31       20.18     16.11 o
  -2  10  18      567.19      652.84     32.70 o
   0  10  18      123.64       94.17     27.27 o
   2  10  18       15.79        2.29     22.11 o
   4  10  18      352.17      391.07     35.76 o
   6  10  18      213.20      176.27     29.57 o
   8  10  18      139.22      195.04     31.90 o
  -5  11  18       62.78       41.84     18.28 o
  -3  11  18       21.30       18.50     16.20 o
  -1  11  18       32.11       28.15     18.46 o
   1  11  18      162.33      136.24     29.46 o
   3  11  18       19.54        7.66     29.58 o
   5  11  18       12.70       30.69     24.68 o
  -4  12  18        0.89      -25.41     16.94 o
  -2  12  18       59.82       54.58     20.80 o
   0  12  18       55.52       54.13     20.25 o
   2  12  18      557.71      570.81     39.68 o
   4  12  18       21.51       17.30     26.25 o
   0   1  19      699.70      753.04     21.57 o
  -1   2  19      220.73      221.35     18.17 o
   1   2  19      267.23      292.53     17.55 o
  -2   3  19       51.98       63.48     16.83 o
   0   3  19      126.04      130.60     17.02 o
   2   3  19      112.77      112.60     15.54 o
  -3   4  19       63.80       79.55     17.74 o
  -1   4  19       34.50       63.21     16.85 o
   1   4  19     1301.48     1411.69     36.13 o
   3   4  19       55.01       58.36     20.19 o
  -4   5  19        3.55      -16.57     18.31 o
  -2   5  19      219.92      236.52     25.78 o
   0   5  19      177.32      235.32     25.36 o
   2   5  19      810.32      795.95     35.08 o
   4   5  19        0.15      -16.00     14.77 o
  -5   6  19       81.22      168.97     28.73 o
  -3   6  19      364.78      462.53     37.08 o
  -1   6  19      261.16      301.16     26.20 o
   1   6  19       45.42       52.18     20.86 o
   3   6  19        0.65       16.69     23.81 o
   5   6  19      325.56      323.10     27.11 o
  -6   7  19       74.44      101.92     22.06 o
  -4   7  19       42.23       85.64     23.48 o
  -2   7  19      252.46      260.15     31.07 o
   0   7  19      158.88      203.02     28.71 o
   2   7  19       50.91       20.42     23.72 o
   4   7  19      230.13      227.69     28.01 o
   6   7  19       78.82       98.18     34.04 o
  -7   8  19      119.07      167.36     25.82 o
  -5   8  19      164.42      220.43     31.77 o
  -3   8  19        5.49       52.32     16.51 o
  -1   8  19        8.42      -22.01     22.12 o
   1   8  19        0.06       32.70     31.90 o
   3   8  19      328.06      390.73     47.54 o
   5   8  19       95.41       68.07     31.20 o
   7   8  19        0.22      -41.26     27.51 o
  -6   9  19       86.26       81.97     30.80 o
  -4   9  19      144.80      138.70     24.21 o
  -2   9  19      150.20      155.29     19.74 o
   0   9  19      587.88      598.52     74.21 o
   2   9  19        7.58      -20.97     22.58 o
   4   9  19       15.35       -6.56     25.94 o
   6   9  19       59.69       63.45     29.23 o
  -3  10  19      274.60      266.59     25.43 o
  -1  10  19       41.57       62.26     18.05 o
   1  10  19       59.28       91.27     27.55 o
   3  10  19       21.91      -30.84     26.43 o
   0  11  19       74.33       39.73     24.81 o
   0   0  20       42.87       24.95     26.87 o
   1   1  20      318.26      337.69     20.38 o
   0   2  20      840.23      915.07     29.54 o
   2   2  20      146.06      120.44     17.99 o
  -1   3  20       12.60        9.97     15.60 o
   1   3  20       36.26       61.74     19.15 o
   3   3  20      478.33      475.01     27.56 o
  -2   4  20        3.58        2.99     18.58 o
   0   4  20      109.98      105.78     18.43 o
   2   4  20     1758.57     2017.48     65.10 o
   4   4  20       89.89       80.02     20.05 o
  -3   5  20       49.44       71.59     27.13 o
  -1   5  20       24.74       37.67     21.24 o
   1   5  20       38.65       37.78     20.60 o
   3   5  20        2.90      -41.82     27.88 o
   5   5  20       19.19       28.48     23.94 o
  -4   6  20       68.18       54.49     25.48 o
  -2   6  20     1547.76     1514.75     61.05 o
   0   6  20       56.22       80.59     27.35 o
   2   6  20      171.48      189.80     32.98 o
   4   6  20       13.86        9.11     31.72 o
   6   6  20        9.06       23.52     24.67 o
  -5   7  20      104.57      143.65     29.87 o
  -3   7  20        0.07      -16.01     28.19 o
  -1   7  20        6.24      -12.80     23.32 o
   1   7  20       91.44       96.90     38.00 o
   3   7  20       80.70      109.84     32.22 o
   5   7  20        0.12       13.72     28.88 o
  -2   8  20       40.42       71.94     26.67 o
   0   8  20       36.82       63.79     26.65 o
   2   8  20       63.23       40.40     29.91 o
   0   1  21      452.25      483.03     24.65 o
  -1   2  21      154.56      144.62     35.30 o
   1   2  21        2.77       -5.54     13.76 o
  -2   3  21        0.72      -21.40     16.61 o
   0   3  21      101.50      152.36     22.64 o
   2   3  21       57.69       88.35     21.15 o
  -3   4  21        3.93       14.15     25.01 o
  -1   4  21        0.07      -13.23     16.99 o
   1   4  21      576.83      595.43     51.49 o
   3   4  21      272.12      294.10     32.95 o
  -2   5  21      185.75      306.22     34.31 o
   0   5  21        2.32       68.83     34.34 o
   2   5  21      912.37     1143.98     81.12 o
 
